# Supplementary material for: An economic way of reducing health, environmental, and other pressures of urban traffic: a decision analysis on trip aggregation
Source: BMC Public Health. 2005 Nov 25;5:123. doi: 10.1186/1471-2458-5-123 (PMC1325249; doi:10.1186/1471-2458-5-123)
Supplement: Additional file 1 — Composite traffic model for calculating health and other pressures. CompositeTraffic_1_0_1.ana (Analytica™ 3.1 file in XML format). Model identifier (unified resource name) is URN:NBN:fi-fe20051439. For a free browser, see . The model contains the full model including the code and the descriptions. It has the road and trip data algorithms as well as static (precalculated) results; the decision analysis can be performed in real-time using the default or user-defined assumptions. For more guidance and updates of the model, see . [file 1471-2458-5-123-S1.ana]

<?xml version="1.0" encoding="UTF-8" standalone="yes"?>
<ana user="jtue" project="Composite_traffic_v_" generated="3. Novta 2005 13:22 " softwareversion="3.1.0" software="Analytica">
 <sysvar name="Samplesize">
  <definition>10K</definition>
 </sysvar>
 <sysvar name="Windows">
  <definition>2</definition>
 </sysvar>
 <sysvar name="Usetable">
  <definition>0</definition>
 </sysvar>
 <sysvar name="Typechecking">
  <definition>0</definition>
 </sysvar>
 <sysvar name="Checking">
  <definition>1</definition>
 </sysvar>
 <sysvar name="Graphwindows">
  <definition>4</definition>
 </sysvar>
 <sysvar name="Randomseed">
  <definition>98</definition>
 </sysvar>
 <sysvar name="Showhier">
  <definition>1</definition>
 </sysvar>
 <sysvar name="Saveoptions">
  <definition>2</definition>
 </sysvar>
 <sysvar name="Savevalues">
  <definition>0</definition>
 </sysvar>
 <sysvar name="Diststeps">
  <definition>1</definition>
 </sysvar>
 <sysvar name="Naming">
  <definition>2</definition>
 </sysvar>
 <sysvar name="Webhelper">
  <definition>-1</definition>
 </sysvar>
 <sysvar name="Allwarnings">
  <definition>0</definition>
 </sysvar>
 <sysvar name="Time">
  <title>Time</title>
  <description>Dynamic simulation periods are specified in Time's definition. This is usually a list of numbers or labels, typically in some unit of time (days, weeks, months, etc.).  Use the &#xD2;Dynamic()&#xD3; function in your variables to perform dynamic simulation.</description>
  <definition>Sequence( 0, 23.99, 1/5 )</definition>
  <windstate>2,339,108,476,224</windstate>
 </sysvar>
 <attribute name="Reference"/>
 <attribute name="Log">
  <title>Log</title>
 </attribute>
 <askattribute name="Recursive" function="Function" enable="yes"/>
 <askattribute name="Reference" function="Function" enable="yes"/>
 <askattribute name="Log" function="Function" enable="yes"/>
 <askattribute name="Reference" function="Module" enable="yes"/>
 <askattribute name="Log" function="Module" enable="yes"/>
 <askattribute name="Value" function="Variable" enable="yes"/>
 <askattribute name="Check" function="Variable" enable="yes"/>
 <askattribute name="Balloonhelp" function="Variable" enable="yes"/>
 <askattribute name="Reference" function="Variable" enable="yes"/>
 <askattribute name="Log" function="Variable" enable="yes"/>
 <model name="Composite_traffic_v_">
  <title>Composite traffic v. 1.0.1 - Health and costs in the Helsinki metropolitan area</title>
  <description>This model is a decision analysis in a poorly studied area, trip aggregation, and it studies decisions of two different stakeholders, the passenger and the society. In composite traffic, a centralised system collects the information on all trips online, aggregates the trips with the same origin and destination into public vehicles with eight or four seats, and sends the travel instructions to the passengers' mobile phones. We show here that in an urban area with one million inhabitants, this system could reduce environmental and other pressures of car traffic typically by 50-70 %, would attract about half of the car passengers, and within a broad operational range needs no public subsidies. Composite traffic gives a new level of freedom in urban decision-making towards solving the problems of urban traffic.

The model is built using Analytica 3.0(TM) program that utilises a graphical interface for creating probabilistic (Monte Carlo) models. A free browser can be downloaded from the Analytica web site http://www.lumina.com . The file format for the models is XML, and therefore the code can also be viewed with a regular web browser.

In this material, we present the main views of the graphical model and describe several modules in more detail. The model consists of two parts: a deterministic trip aggregation model that produces the output tables used in decision analysis. The calculation of the results takes several days and therefore they are stored as static tables in the module 'Static nodes'. In the second part the aggregation results are combined with cost functions, emission factors and other uncertain and/or varying variables using probabilistic (Monte Carlo) simulation. This part of the model is readily available for detailed examination, and several input values can be changed and explored using the Analytica Browser.  Note, however, that the model (depending on dimensions used) easily requires more than 1 GB of RAM memory.</description>
  <author>jtue (Jouni Tuomisto)</author>
  <date>7. Novta 2002 13:32</date>
  <saveauthor>jtue</saveauthor>
  <savedate>3. Novta 2005 13:22</savedate>
  <defaultsize>48,24</defaultsize>
  <diagstate>1,53,24,812,662,21</diagstate>
  <windstate>2,10,87,476,467</windstate>
  <fontstyle>Arial, 13</fontstyle>
  <fileinfo>0,Model Composite_traffic_v_,2,2,0,1,N:\Huippuyksikko\Tutkimus\R25_CompositeTraffic\Mallit\CompositeTraffic_1_0_1.ANA</fileinfo>
  <att__diagramprintsca>81,1,1,0,2,1,4900,6400,7</att__diagramprintsca>
  <outlinerstate>2,40,7,450,720</outlinerstate>
  <alias name="Composite_traffic_r1">
   <title>Composite traffic reduces pressures typically by 50-70%</title>
   <definition>1</definition>
   <nodelocation>656,512,1</nodelocation>
   <nodesize>52,44</nodesize>
   <nodecolor>65535,65532,19661</nodecolor>
   <original>Composite_traffic_re</original>
  </alias>
  <module name="Help1">
   <title>Help for pyrkilo diagrams</title>
   <description>28.6.2004 Jouni Tuomisto
This module contains brief description about pyrkilo diagram method in Analytica platform. There are explanations for node usage and colours. Version 5, 28.6.2004. Copyright KTL (National Public Health Institute, Finland).</description>
   <author>mtad</author>
   <date>16. Aprta 2003 12:56</date>
   <saveauthor>jtue</saveauthor>
   <savedate>29. Junta 2004 10:55</savedate>
   <defaultsize>48,24</defaultsize>
   <nodelocation>56,149,0</nodelocation>
   <nodesize>48,29</nodesize>
   <nodeinfo>1,1,1,1,1,1,0,0,0,0</nodeinfo>
   <diagstate>1,40,8,715,558,17</diagstate>
   <fontstyle>Arial, 13</fontstyle>
   <att__diagramprintsca>81,1,1,0,2,9,4744,6798,7</att__diagramprintsca>
   <variable name="Original_data_3r1b">
    <title>Original data 3R1B</title>
    <description>Contains data that comes from a referrable source. The reference must be mentioned in the Reference attribute. Colour 3R1B.</description>
    <definition>1</definition>
    <nodelocation>168,336,1</nodelocation>
    <nodesize>48,24</nodesize>
    <windstate>2,102,90,476,516</windstate>
    <nodecolor>65535,52427,65534</nodecolor>
   </variable>
   <variable name="Author_judgement_4r2">
    <title>Author judgement 4R2B</title>
    <description>Contains data that comes from a non-referrable source, i.e. some general knowledge or author judgement. Colour 4R2B.</description>
    <definition>1</definition>
    <nodelocation>168,392,1</nodelocation>
    <nodesize>48,24</nodesize>
    <nodecolor>52425,39321,65535</nodecolor>
   </variable>
   <variable name="Log_file_4l3b">
    <title>Log 4L3B</title>
    <description>Contains information about general issues related to the structure and content of a model. Text is written to Description. Each addition is started with the date and the name of the user. The title of the node is Loki n or Log n (n=version number of the model). You should not write information related to a particular node, that should be written in the node itself so that the information will be inherited with the node. Colour 4L3B.</description>
    <definition>1</definition>
    <nodelocation>56,464,1</nodelocation>
    <nodesize>48,12</nodesize>
    <nodecolor>65535,54067,19661</nodecolor>
   </variable>
   <constant name="Argument_">
    <title>Argument (claim) 2L3B</title>
    <description>Argument about a node, data, or relationship in a model; or a description of its importance. Colour: automatic (2L3B).</description>
    <definition>1</definition>
    <nodelocation>280,280,1</nodelocation>
    <nodesize>48,24</nodesize>
    <nodecolor>65535,31131,19661</nodecolor>
   </constant>
   <variable name="Causal_node_8r3b">
    <title>Causal node 8R3B</title>
    <description>This is the basic building block of an Analytica model. It is a variable that defines a (typically) measurable entity. Usually it is calculated based on data on and relationships about its causes.</description>
    <definition>1</definition>
    <nodelocation>168,280,1</nodelocation>
    <nodesize>48,24</nodesize>
   </variable>
   <module name="Model_6r3b">
    <title>Module
6R3B</title>
    <description>Modules are used to create a hierarchical structure. Modules may contain nodes and other modules inside them.</description>
    <author>mtad</author>
    <date>16. Aprta 2003 12:56</date>
    <defaultsize>48,24</defaultsize>
    <nodelocation>56,416,1</nodelocation>
    <nodesize>48,24</nodesize>
    <diagstate>1,40,0,-2351,430,17</diagstate>
   </module>
   <constant name="Comment_6l3b">
    <title>Conclusion
6L3B</title>
    <description>A conclusion is basically an argument. The colour is used to enhance the fact that the data for this argument originates from the results of the model. Colour 6L3B.</description>
    <definition>1</definition>
    <nodelocation>280,392,1</nodelocation>
    <nodesize>48,24</nodesize>
    <windstate>2,44,90,476,224</windstate>
    <nodecolor>65535,65532,19661</nodecolor>
   </constant>
   <index name="Index_5r2b">
    <title>Index 5R2B</title>
    <description>Index related to the node beside it. Indexes should be as close as possible to the place where they are used. Otherwise there is the risk of a connection brake. Colour: automatic (5R2B).</description>
    <definition>[0]</definition>
    <nodelocation>56,316,1</nodelocation>
    <nodesize>48,12</nodesize>
    <windstate>2,341,157,476,224</windstate>
   </index>
   <text name="Te1">
    <description>Colour description: xLyT describes the coordinates in the colour palette, xth cell from left and yth cell from top. Directions are L left, R right, T top, B bottom, e.g. 1R1B is the right bottom cell.</description>
    <nodelocation>464,312,-1</nodelocation>
    <nodesize>112,56</nodesize>
   </text>
   <decision name="Decision_9l3b">
    <title>Decision
9L3B</title>
    <description>Decision mode defines a decision under analysis. Other decisions (such as those decided by someone else) can be defined as uncertain variables instead of decisions.</description>
    <definition>0</definition>
    <nodelocation>56,280,1</nodelocation>
    <nodesize>48,24</nodesize>
   </decision>
   <objective name="Outcome_1r3b">
    <title>Outcome
1R3B</title>
    <description>Outcome of interest. The optimisation of this variable is often defined as the criteria for choosing between decision options.</description>
    <definition>0</definition>
    <nodelocation>56,360,1</nodelocation>
    <nodesize>48,24</nodesize>
   </objective>
   <chance name="Chance_11l4b">
    <title>Chance
11L4B</title>
    <description>An uncertain variable that is defined as a probability distribution.</description>
    <definition>0</definition>
    <nodelocation>168,448,1</nodelocation>
    <nodesize>48,24</nodesize>
   </chance>
   <constant name="Read_about_attribute">
    <title>Read about attributes</title>
    <description>This node describes the use of attributes. All attributes should be used as described in the manuals of Analytica. Exceptions are described here. This description is written for those who read as well as for those who write pyrkilo diagrams.

Class: Shows the type of the node. Some of the variable classes have a special meaning in pyrkilo diagrams. These are presented in Help for pyrkilo diagrams module.

Identifier: Name of the node that is used in definitions. This must be unique. When drafting a model, use automatic identifiers. Only when there is no expectation of many changes in node Titles, you can streamline all identifiers. Try to use short names and the same structure as in the Title. E.g. if title is Long-range transport, use identifier Lrt.

Units: The unit of the value calculated in the node. Should always be defined when the node is a part of causal diagram. If the variable described by the node is dimensionless, '-' should be used. If an explicit unit is not (yet) defined, a description about how the variable could be measured should be used. E.g. 'mass', 'rate', 'age'.

Title: The title that is shown on the node in diagram mode. First use a working name that roughly describes the contents. After your model is stabilised, you can rename nodes to better represent the final essence. Try to avoid intermediate nodes where it is difficult to understand what the outcome means; instead, combine consequent nodes so that the outcome is an understandable (measurable) variable.

Description: A free-text area for describing the contents of the node. All nodes should be explicitly described and justified in the Description so that a user is able to get an idea of the node without looking at the Definition. If the definiton changes remarkably between versions, it is good to describe this and use dates and user's name for clarity (in a similar manner as in Log nodes).

Definition: This defines what is calculated in this node. If the node is a non-numerical argument, it should contain a formula that refers to all nodes that are used to justify the claim; it this case, the numerical result will be nonsense.  Pay attention to indexes: all important indexes must be included, but try to work with as few as possible. Use the ';' operator to chop the syntax into pieces.

Check: Criteria to check the values entered.

Reference: This contains a detailed information about the source of the data. The article or book should be found with this data. When building a model, there should be an accompanying RefMan file with the same name but a different extension. This file contains the full information about each reference cited in the model. The name and path of the RefMan file must be mentioned in the Reference of the model. If there is a relevant internet page or a network file, its path can be added here. Analytica 3.0 understands html-code and makes these links clickable. E.g. this is a link to the &lt;a href=http://www.lumina.com&gt;Lumina home page&lt;/a&gt;. You can download Analytica Player from there to browse these models.</description>
    <definition>0</definition>
    <nodelocation>736,272,1</nodelocation>
    <nodesize>48,24</nodesize>
    <windstate>2,236,80,581,552</windstate>
   </constant>
   <module name="Argument_structure">
    <title>Argument structure</title>
    <author>mtad</author>
    <date>30. Aprta 2003 10:22</date>
    <saveauthor>jtue</saveauthor>
    <savedate>7. Mayta 2003 10:26</savedate>
    <defaultsize>48,24</defaultsize>
    <nodelocation>736,416,1</nodelocation>
    <nodesize>48,24</nodesize>
    <nodeinfo>1,1,1,1,1,1,0,0,0,0</nodeinfo>
    <diagstate>1,40,10,-2391,679,17</diagstate>
    <fontstyle>Arial, 13</fontstyle>
    <att__diagramprintsca>79,1,1,0,2,9,4744,6798,7</att__diagramprintsca>
    <variable name="D_">
     <title>D (data)
L&#x8A;ht&#x9A;tiedot</title>
     <definition>0</definition>
     <nodelocation>56,448,1</nodelocation>
     <nodesize>48,24</nodesize>
     <nodeinfo>1,1,1,1,1,1,0,,0,</nodeinfo>
     <nodecolor>65535,52427,65534</nodecolor>
    </variable>
    <variable name="B_">
     <title>B (backing)
Taustatuki</title>
     <definition>0</definition>
     <nodelocation>160,576,1</nodelocation>
     <nodesize>48,24</nodesize>
     <nodeinfo>1,1,1,1,1,1,0,,0,</nodeinfo>
     <nodecolor>65535,52427,65534</nodecolor>
    </variable>
    <variable name="R_">
     <title>R (rebuttals)
Varaukset</title>
     <definition>0</definition>
     <nodelocation>160,392,1</nodelocation>
     <nodesize>48,24</nodesize>
     <nodeinfo>1,1,1,1,1,1,0,,0,</nodeinfo>
     <nodecolor>65535,52427,65534</nodecolor>
    </variable>
    <determ name="Q_">
     <title>Q (qualifier)
Tarkennus</title>
     <definition>D_+R_+W_</definition>
     <nodelocation>160,448,1</nodelocation>
     <nodesize>48,24</nodesize>
     <windstate>2,102,90,476,507</windstate>
    </determ>
    <variable name="W_">
     <title>W (warrant)
Peruste</title>
     <definition>B_</definition>
     <nodelocation>160,512,1</nodelocation>
     <nodesize>48,24</nodesize>
     <nodeinfo>1,1,1,1,1,1,0,,0,</nodeinfo>
     <windstate>2,102,90,476,224</windstate>
     <nodecolor>65535,52427,65534</nodecolor>
    </variable>
    <constant name="C_">
     <title>C (claim)
Johtop&#x8A;&#x8A;t&#x9A;s</title>
     <definition>Q_+Model_variable</definition>
     <nodelocation>264,448,1</nodelocation>
     <nodesize>48,24</nodesize>
    </constant>
    <variable name="D__hoek_et_al_2002__">
     <title>D: Hoek et al 2002: association between traffic vicinity &amp; mortality</title>
     <definition>0</definition>
     <nodelocation>552,424,1</nodelocation>
     <nodesize>64,40</nodesize>
     <nodecolor>65535,52427,65534</nodecolor>
    </variable>
    <variable name="B__greenland__cohort">
     <title>B: Greenland: Cohort study is the best design in observational epi</title>
     <definition>0</definition>
     <nodelocation>680,576,1</nodelocation>
     <nodesize>64,38</nodesize>
     <nodecolor>65535,52427,65534</nodecolor>
    </variable>
    <variable name="R__if_the_effect_was">
     <title>R: if the effect was due to PM</title>
     <definition>0</definition>
     <nodelocation>680,352,1</nodelocation>
     <nodesize>48,28</nodesize>
     <nodecolor>49151,49151,49151</nodecolor>
    </variable>
    <determ name="Q__therefore_probabl">
     <title>Q: therefore probably</title>
     <definition>D__hoek_et_al_2002__+R__if_the_effect_was+W__design_was_approp</definition>
     <nodelocation>680,424,1</nodelocation>
     <nodesize>48,24</nodesize>
     <nodecolor>19661,48336,65535</nodecolor>
    </determ>
    <constant name="W__design_was_approp">
     <title>W: Design was appropriate</title>
     <definition>B__greenland__cohort</definition>
     <nodelocation>680,488,1</nodelocation>
     <nodesize>52,24</nodesize>
     <nodecolor>65535,31131,19661</nodecolor>
    </constant>
    <constant name="C__traffic_pm_increa">
     <title>C: Traffic PM increases cardiopulm mortality</title>
     <description>Hoek et al (Lancet 2002) found out in a cohort study that a higway near home was a risk factor for overall and cardiopulmonary mortality. The study was well designed and performed, and the results are convincing, althought the risk estimates were large. However, the exposure estimation was based on the vicinity of a major road and black smoke and nitric dioxide ambient concentrations. The current knowledge tends to associate especially fine particles (PM) with cardiopulmonary mortality, and in this study the exposure measure clearly was an indicator of traffic-related PM. However, other explanations exist as well, and e.g. noise was not ruled out as a confounder.
Taken together, the study increases the plausibility of PM being causally linked to cardiopulmonary mortality.</description>
     <definition>Q__therefore_probabl+Pm_plausibility</definition>
     <nodelocation>792,424,1</nodelocation>
     <nodesize>48,40</nodesize>
     <windstate>2,412,106,476,224</windstate>
     <nodecolor>65535,31131,19661</nodecolor>
    </constant>
    <variable name="D__harry_is_born_in_">
     <title>D: Harry is born in Bermuda</title>
     <definition>0</definition>
     <nodelocation>576,136,1</nodelocation>
     <nodesize>48,28</nodesize>
     <nodecolor>52425,39321,65535</nodecolor>
    </variable>
    <variable name="W__because_b__those_">
     <title>W: because
B: those born in Bermuda are citizens of Great Britain</title>
     <definition>0</definition>
     <nodelocation>688,232,1</nodelocation>
     <nodesize>48,55</nodesize>
     <nodecolor>65535,52427,65534</nodecolor>
    </variable>
    <variable name="R__unless_harry_was_">
     <title>R: unless Harry was born during a holiday trip</title>
     <definition>0</definition>
     <nodelocation>688,56,1</nodelocation>
     <nodesize>48,38</nodesize>
     <nodecolor>49151,49151,49151</nodecolor>
    </variable>
    <determ name="Q__therefore_certain">
     <title>Q: therefore certainly</title>
     <definition>D__harry_is_born_in_+R__unless_harry_was_+W__because_b__those_</definition>
     <nodelocation>688,136,1</nodelocation>
     <nodesize>48,29</nodesize>
     <windstate>1,0,-23</windstate>
     <nodecolor>19661,48336,65535</nodecolor>
    </determ>
    <constant name="C__harry_is_a_citize">
     <title>C: Harry is a citizen of GB</title>
     <definition>Q__therefore_certain</definition>
     <nodelocation>800,136,1</nodelocation>
     <nodesize>48,24</nodesize>
     <nodecolor>65535,31131,19661</nodecolor>
    </constant>
    <variable name="Pm_plausibility">
     <title>PM plausibility</title>
     <units>probability</units>
     <definition>0.9</definition>
     <nodelocation>904,424,1</nodelocation>
     <nodesize>48,24</nodesize>
     <windstate>2,102,90,476,224</windstate>
     <nodecolor>52425,39321,65535</nodecolor>
    </variable>
    <variable name="Model_variable">
     <title>Model variable</title>
     <definition>0</definition>
     <nodelocation>376,448,1</nodelocation>
     <nodesize>48,24</nodesize>
     <nodecolor>19661,48336,65535</nodecolor>
    </variable>
    <text name="Te3">
     <description>Here we show how to describe a complicated reasoning starting with different kinds of data and ending up with a claim. This follows the ideas of Stephen Toulmin (Uses of Argument, Cambridge University Press, 1958). In a simple case or drafting phase it is enough to create an argument by joining a piece of data to the claim. A claim node is often called an Argument node, but it should be remembered, that a full argument includes the reasoning in addition to the outcome. Instead of using several nodes to describe the reasoning, as is done here, it is often convenient to write it down inside the argument node, in description attribute (see 'C: Traffic PM increases cardiopulm mortality'). Note that the arrows usually point from the model to the claim. The logic of this is that the model is seen as a description of reality. And the reality affects the claim, not vice versa.

- Data (D) or premises describes the information that supports the claim.
- Warrant (W) makes the argument from data to claim a legitimate one. Often it is not explicitly mentioned in discussion, but it should be described in a pyrkilo unless it is obvious.
- Backing (B) contains some background information needed for warrant, and often it is practical to combine these two.
- Qualifier (Q) describes the strength of the argument.
- Rebuttal (R) defines the scope when the argument is valid.</description>
     <nodelocation>256,180,-1</nodelocation>
     <nodesize>248,172</nodesize>
    </text>
   </module>
   <module name="Less_important_node_">
    <title>Less important node types</title>
    <author>jtue</author>
    <date>28. Junta 2004 18:03</date>
    <defaultsize>48,24</defaultsize>
    <nodelocation>736,472,1</nodelocation>
    <nodesize>48,29</nodesize>
    <diagstate>1,257,40,-2382,515,17</diagstate>
    <module name="Set_module_">
     <title>Set
9L3T</title>
     <description>The set module is used as a set containing items, such as a set of emission sources summing up to the total emission. However, it is not possible to refer to a module. Therefore a set node is used instead of the module for refering in the model. If there are items that belong to several sets, aliases are created and placed in each set module. A set node is located in the respective set module. Colour 9L3T.</description>
     <author>jtue</author>
     <date>30. Octta 2003 10:34</date>
     <defaultsize>48,24</defaultsize>
     <nodelocation>56,144,1</nodelocation>
     <nodesize>48,24</nodesize>
     <diagstate>1,60,78,-6763,477,17</diagstate>
     <nodecolor>1,52427,26212</nodecolor>
     <variable name="Set_9l3t">
      <title>Set
9L3T</title>
      <description>This node is like an alias to a set module. The set module is used as a set containing items, but it is not possible to refer to a module. Therefore a set node is created, and it is used instead of the module for refering in the model.
If there are items that belong to several sets, aliases are created and placed in each set. Set node is located in the respective set module. Colour 9L3T.</description>
      <definition>Item1+Item2+Item3+Item4+Item5</definition>
      <nodelocation>48,24,1</nodelocation>
      <nodesize>48,24</nodesize>
      <windstate>1,724,97</windstate>
      <nodecolor>1,52427,26212</nodecolor>
     </variable>
     <variable name="Item5">
      <title>Item5</title>
      <description>This is one item belonging to the set 'Set'.</description>
      <definition>0</definition>
      <nodelocation>168,24,1</nodelocation>
      <nodesize>48,24</nodesize>
     </variable>
     <variable name="Item1">
      <title>Item1</title>
      <description>This is one item belonging to the set 'Set'.</description>
      <definition>0</definition>
      <nodelocation>168,248,1</nodelocation>
      <nodesize>48,24</nodesize>
     </variable>
     <variable name="Item2">
      <title>Item2</title>
      <description>This is one item belonging to the set 'Set'.</description>
      <definition>0</definition>
      <nodelocation>168,192,1</nodelocation>
      <nodesize>48,24</nodesize>
     </variable>
     <variable name="Item3">
      <title>Item3</title>
      <description>This is one item belonging to the set 'Set'.</description>
      <definition>0</definition>
      <nodelocation>168,136,1</nodelocation>
      <nodesize>48,24</nodesize>
     </variable>
     <variable name="Item4">
      <title>Item4</title>
      <description>This is one item belonging to the set 'Set'.</description>
      <definition>0</definition>
      <nodelocation>168,80,1</nodelocation>
      <nodesize>48,24</nodesize>
     </variable>
    </module>
    <variable name="Model_place__holder_">
     <title>Model place- holder 7L2B</title>
     <description>Shows that there is a need for a model, but it is not yet defined explicitly. Colour 7L2B. Model prototype has the same meaning, either can be used depending on whether a node or a module is more convenient. Colour 7L2B.</description>
     <definition>1</definition>
     <nodelocation>56,88,1</nodelocation>
     <nodesize>48,24</nodesize>
     <nodecolor>52429,65535,39321</nodecolor>
    </variable>
    <module name="Model_prototype">
     <title>Model prototype</title>
     <description>Shows that there is a need for a model, but it is not yet defined explicitly. Colour 7L2B. Placeholder for a model has the same meaning, either can be used depending on whether a node or a module is more convenient. Colour 7L2B.</description>
     <author>mtad</author>
     <date>16. Aprta 2003 12:56</date>
     <defaultsize>48,24</defaultsize>
     <nodelocation>56,32,1</nodelocation>
     <nodesize>48,24</nodesize>
     <nodecolor>52429,65535,39321</nodecolor>
    </module>
    <variable name="Question__lack_of_kn">
     <title>Question, Lack of information 5R1T</title>
     <description>A question or a lack of knowledge. An item that would be important in a model, but there is no information about its value and it cannot therefore be used in calculations. Colour: 5R1T.</description>
     <definition>0</definition>
     <nodelocation>56,272,1</nodelocation>
     <nodesize>52,28</nodesize>
     <nodecolor>49151,49151,49151</nodecolor>
    </variable>
    <constant name="Constant1">
     <title>Constant</title>
     <description>Note: colour depends on the source of information and can be that of original data, author judgement or causal node. Do NOT use the automatic colour (L2B3), because it is reserved for the argument.</description>
     <definition>0</definition>
     <nodelocation>168,256,1</nodelocation>
     <nodesize>48,24</nodesize>
     <nodecolor>65535,52427,65534</nodecolor>
    </constant>
    <function name="Function_4r2b">
     <parameters>(param1)</parameters>
     <title>Function 4R2B</title>
     <definition>0</definition>
     <nodelocation>168,32,1</nodelocation>
     <nodesize>48,24</nodesize>
     <paramnames>param1</paramnames>
    </function>
    <button name="Button_7r1t">
     <title>Button
7R1T</title>
     <nodelocation>168,88,1</nodelocation>
     <nodesize>48,24</nodesize>
     <windstate>2,356,138,476,224</windstate>
    </button>
    <determ name="Q_1">
     <title>Q (qualifier)
8R3B</title>
     <description>Shows the strength of an argument (or more precisely, the strength of the data, warrant, and backing to support the argument). There may be several pieces of data connected by several qualifiers to one argument (claim). Colour: automatic (8R3B).</description>
     <definition>0</definition>
     <nodelocation>168,144,1</nodelocation>
     <nodesize>48,24</nodesize>
    </determ>
    <determ name="Nuisance_parameter_7">
     <title>Nuisance parameter 7L1B</title>
     <description>This is used to emphasize that there is a lack of knowledge about this variable, but the variable is still important for understanding causality. In a well-built model, the nuisance parameters are cancelled out before the outcome, so that they do not affect the result given the data used. E.g., we may want to model the human exposure to traffic emissions. We have an estimate about the relative contributions of the most important sources to the exposure, but we don't have absolute values from fate and dispersion models. Therefore, when we want to express causal connections, we must</description>
     <definition>0</definition>
     <nodelocation>56,208,1</nodelocation>
     <nodesize>48,29</nodesize>
     <nodecolor>58981,65535,52427</nodecolor>
    </determ>
    <variable name="Non_causal_node_8r2b">
     <title>Non-causal node 8R2B</title>
     <description>Non-causal nodes are used when the relation between nodes is not causal. Ice cream consumption and drowning accidents are correlated (at least in Finland). One is not a cause of the other, but both are affected by the outside temperature during summer. Non-causal connections can be used in models for deducting values for one  node when the other is known. A typical example of this is a top-down model, where we may have information on 1) total concentration of a pollutant and 2) source contribution of certain emission sources (as a fraction of total concentration). The source contribution is not a causal variable, it is merely an index of all (unknown) causal variables, but it can be used to estimate the concentration caused by a particular emission source.</description>
     <definition>0</definition>
     <nodelocation>168,200,1</nodelocation>
     <nodesize>48,24</nodesize>
     <windstate>2,587,271,476,412</windstate>
     <nodecolor>39321,55707,65535</nodecolor>
    </variable>
   </module>
   <variable name="Log_3">
    <title>Log 3</title>
    <description>29.10.2003 Jouni Tuomisto
This is the third version of the Help model. Originally it was planned that it would habe been included in each model as a linked module, but soon it was found that the link caused much more trouble than benefit. It is therefore used as a stand alone model. However, it may be a good  idea to embed it into each model using Copy (not Link).
N:\huippuyksikko\tutkimus\mallit\TainioTheUsesOfArgument.ana (7.5.2003) is closed and connected to this file in the module 'Argument strucure'. It is edited to reflect the current thinking about the argument structure.</description>
    <definition>1</definition>
    <nodelocation>736,368,1</nodelocation>
    <nodesize>48,12</nodesize>
    <nodeinfo>1,1,1,1,1,1,1,,0,</nodeinfo>
    <windstate>2,433,83,476,398</windstate>
    <nodecolor>65535,54067,19661</nodecolor>
    <nodefont>Arial, 13</nodefont>
   </variable>
   <objective name="Preference_8l4b">
    <title>Preference
8L4B</title>
    <description>A value or preference. Colour 8L4B.</description>
    <definition>0</definition>
    <nodelocation>280,448,1</nodelocation>
    <nodesize>48,24</nodesize>
    <nodecolor>5,65535,1</nodecolor>
   </objective>
   <text name="Introduction_to_pyrk">
    <title>Introduction to pyrkilo diagrams</title>
    <description>Pyrkilo diagram method (or structured deliberation as it is sometimes called) has been developed to facilitate the Science-Policy Interface.
There is a need for methods facilitating the flow of information and understanding between science and policy. The principle is to describe a risk situation in a formal manner. Pyrkilo is an enhanced causal diagram that contains items along a causal pathway (or network) from e.g. abatement strategies to emissions to dispersion to exposure to effects. It has been designed to describe also other than causal connections such as non-causal reasoning, values, preferences, and arguments.

These diagrams use Analytica(TM) platform, a graphical Monte Carlo simulation program. It is based on nodes (or variables or objects). They are used to describe and define all the pieces needed for a description of the situation under scrutiny. 

Many nodes are used as described in Analytica manuals. However, there are also special colours and shapes representing features that are important for pyrkilo diagrams. See Description of each node for more details. You can see the definitions and descriptions by clicking or double-clicking the nodes.</description>
    <nodelocation>408,124,-1</nodelocation>
    <nodesize>400,116</nodesize>
    <windstate>2,402,92,530,558</windstate>
   </text>
   <constant name="Read_more_about_pyrk">
    <title>Read more about pyrkilo</title>
    <description>Understanding of a particular risk develops simultaneously at various levels and using differently structured methods. At one end there is a &quot;discussion layer&quot;: political and public discussions about risks of a hazard with a wide interest on e.g. economical consequences of available decision options, public health, and social justification equity. This discussion is sometimes poorly structured and does not give scientists or risk assessors clear questions that could be answered by scientific methods. At the other end there is a &quot;modelling layer&quot;: models dealing with specific questions such as air concentrations of a pollutant from a specific source or risk-benefit analyses of particular actions. The models are complex and use several assumptions that are not abvious to outsiders.

There is a need for methods facilitating the flow of information and understanding between the existing layers. Pyrkilo (from the Finnish word pyrki&#x8A;, to aim at) diagrams aim at offering an interface between the two disciplines. The principle is to describe a risk situation in a formal manner. It is an enhanced causal diagram that contains items along the causal pathway (or network) from e.g. emissions to dispersion to exposure to effects. It has been designed to describe also other than causal connections such as values, preferences, and arguments.

The pyrkilo method has several objecitves. The structure is relatively easily understandable and readable. It has a basic structure similar to but simpler than mathematical causal models. Translation into a natural language or mathematical model is relatively easy, as is required from an interface. The diagram is fast to build with little data, and the critical parts of the diagram can subsequently be developed into a full-scale model. It is easy to expand into new areas, as the political discussion proceeds. Because of its structured and formal nature, it requires that many assumptions are made explicit unlike in political rhetoric, and therefore it is easier to identify possibly illogical or conflicting issues. It can be used to explore the validity or importance of an aspect before it is brought into the other discipline of heavy modelling or political discourse.
</description>
    <definition>0</definition>
    <nodelocation>736,328,1</nodelocation>
    <nodesize>48,24</nodesize>
    <windstate>2,54,111,476,224</windstate>
   </constant>
   <constant name="Argument_1">
    <title>Scope
2L3B</title>
    <description>A scope node is basically an argument. The bevel is used to enhance the fact that the argument is about the scope of the model, (i.e. about the existence of a node or module). Colour: automatic (2L3B).</description>
    <definition>1</definition>
    <nodelocation>280,336,1</nodelocation>
    <nodesize>48,24</nodesize>
    <nodeinfo>1,1,1,1,1,1,0,,1,</nodeinfo>
    <nodecolor>65535,31131,19661</nodecolor>
   </constant>
  </module>
  <constant name="Personal_car_traffic">
   <title>Personal car traffic causes problems in urban city centres</title>
   <description>Traffic congestion in urban areas is rapidly becoming the most important obstacle for town development. In addition traffic is causing major environmental, health, and economical problems. On the other hand it is vital for the functions of the modern society.</description>
   <definition>Pressure</definition>
   <nodelocation>224,128,1</nodelocation>
   <nodesize>48,46</nodesize>
   <windstate>2,102,90,476,357</windstate>
  </constant>
  <constant name="There_are_several_re">
   <title>There are several reasons why many people are not willing to use public transportation.</title>
   <description>Many people driving cars are not willing to use public transportation. This may be due to poor connections, difficult timing, uncomfort of changing etc.</description>
   <definition>Pressure</definition>
   <nodelocation>224,232,1</nodelocation>
   <nodesize>60,52</nodesize>
   <windstate>2,50,301,476,372</windstate>
  </constant>
  <constant name="Traffic_is_a_major_s">
   <title>Traffic is a major source of fine particles, which kill 300000 people/a in Europe</title>
   <definition>Pressure;
Effect</definition>
   <nodelocation>368,504,1</nodelocation>
   <nodesize>56,55</nodesize>
   <windstate>2,102,90,476,414</windstate>
   <reference>Steve Pye and Paul Watkiss: CAFE CBA: Baseline analysis 2000 to 2020. AEAT/ED51014/ Baseline Issue 2.
&lt;a href= &quot;http://www.iiasa.ac.at/docs/HOTP/Mar05/cafe-cba-baseline-results.pdf&quot; &gt;Click&lt;/a&gt;</reference>
  </constant>
  <constant name="Co2_emissions_must_b">
   <title>CO2 emissions must be reduced to prevent climate change</title>
   <definition>State;
Effect</definition>
   <nodelocation>224,336,1</nodelocation>
   <nodesize>56,48</nodesize>
  </constant>
  <constant name="Private_car_is_a_ver">
   <title>Private car is a very inefficient way of transporting people. Its superiority is based on flexibility, not efficiency. Therefore, systems that are both flexible and efficient must be developed.</title>
   <definition>Pressure</definition>
   <nodelocation>224,472,1</nodelocation>
   <nodesize>76,80</nodesize>
  </constant>
  <variable name="Driving_force">
   <title>Driving force</title>
   <definition>Other_actions</definition>
   <nodelocation>368,176,1</nodelocation>
   <nodesize>48,24</nodesize>
  </variable>
  <variable name="Pressure">
   <title>Pressure</title>
   <definition>Other_actions;
Driving_force</definition>
   <nodelocation>368,232,1</nodelocation>
   <nodesize>48,24</nodesize>
   <displayoutputs>[Constant Co2_emissions_must_b]</displayoutputs>
  </variable>
  <variable name="State">
   <title>State</title>
   <definition>Pressure</definition>
   <nodelocation>368,288,1</nodelocation>
   <nodesize>48,24</nodesize>
  </variable>
  <variable name="Exposure">
   <title>Exposure</title>
   <definition>State</definition>
   <nodelocation>368,344,1</nodelocation>
   <nodesize>48,24</nodesize>
  </variable>
  <variable name="Effect">
   <title>Effect</title>
   <definition>Exposure</definition>
   <nodelocation>368,400,1</nodelocation>
   <nodesize>48,24</nodesize>
   <displayoutputs>[Constant Traffic_is_major_sou]</displayoutputs>
  </variable>
  <constant name="The_marginal_cost_of">
   <title>The marginal cost of car is low given the passenger already owns one. An alternative must be efficient enough to compete with this</title>
   <definition>Other_actions;
Effect</definition>
   <nodelocation>656,232,1</nodelocation>
   <nodesize>68,64</nodesize>
   <nodecolor>65535,31131,19661</nodecolor>
  </constant>
  <constant name="Composite_traffic_gi">
   <title>Composite traffic gives new freedom and flexibility to decision-makers in urban policy-making</title>
   <description>The maybe most important effect (and the most difficult to model) comes from the increased degree of freedom in urban policy-making. 

Some examples of the possible changes:
The pressures towards enlarging road infrastructure are relieved, giving resources to other possible targets. 
Car limits in e.g. historical city centres can be implemented without disrupting peoples' possibilities to move freely in the city. 
Public transportation can be provided in areas where sparse population or poor urban planning hamper efficient bus service. 
It will become cheaper to implement technical measures to reduce emissions with a smaller, intensively used fleet. 
Many families can give up the second, and sometimes even the first car, when most trips can be performed without an own vehicle.
Reduced pressures to buy an own car decrease problems of car-owning to city infrastructure.
Elderly, disabled, and young people get more freedom to move around.
Parents don't need to drive their children so much.
The need for driving drunk reduces. 
The connection between the freedom to move and car ownership is loosened.
Emission reduction techniques are more economic, as there are fewer vehicles that drive more. Even expensive solutions such as hydrogen or electricity may become profitable. The question of mileage per tank is not an issue with composite vehicles, which makes it easier to use electricity.</description>
   <definition>Composite_traffic_re</definition>
   <nodelocation>504,512,1</nodelocation>
   <nodesize>68,48</nodesize>
   <windstate>2,379,84,520,386</windstate>
   <nodecolor>65535,65532,19661</nodecolor>
  </constant>
  <constant name="Personal_transport_i">
   <title>Personal transport is necessary in urban areas. The question is how to organise the transport with minimal harm</title>
   <definition>Driving_force</definition>
   <nodelocation>364,84,1</nodelocation>
   <nodesize>68,55</nodesize>
  </constant>
  <module name="Action">
   <title>Action</title>
   <author>ktluser</author>
   <date>8. maata 2005 6:30</date>
   <defaultsize>48,24</defaultsize>
   <nodelocation>504,232,1</nodelocation>
   <nodesize>48,24</nodesize>
   <diagstate>1,76,97,830,564,17</diagstate>
   <constant name="With_composite_traff">
    <title>With composite traffic
1. the service and flexibility is comparable to the car
2. most pressures reduce by 50-70% but driver salary costs are high
3. ca. 50 % of passengers found it attractive
4. system can start in a small way and expand later</title>
    <description>We found out that with composite traffic
1. most trips are direct; 40% involve one change
2. most pressures reduce by 50-70% but driver salary costs are high
3. ca. 50 % of passengers found it cheaper
4. day-time traffic does not need subsidies</description>
    <definition>composite_traffic_dummy</definition>
    <nodelocation>680,304,1</nodelocation>
    <nodesize>92,92</nodesize>
    <windstate>2,512,136,476,381</windstate>
    <nodecolor>65535,65532,19661</nodecolor>
   </constant>
   <constant name="We_studied_1__how_ef">
    <title>We studied
1. how effectively trips can be combined
2. what the various costs of each option are
3. what is the variation of perceived costs among passengers
4. what incentives are needed to reach targets</title>
    <description>We studied
1. how effectively trips can be combined
2. what are the various costs of each option
3. what is the variation of perceived costs among passengers
4. what incentives are needed to reach targets</description>
    <definition>composite_traffic_dummy</definition>
    <nodelocation>680,104,1</nodelocation>
    <nodesize>88,89</nodesize>
    <nodeinfo>1,1,1,1,1,1,0,,1,</nodeinfo>
    <windstate>2,102,90,476,473</windstate>
   </constant>
   <module name="Composite_traffic">
    <title>Composite traffic</title>
    <author>jtue</author>
    <date>24. Febta 2005 15:24</date>
    <defaultsize>48,24</defaultsize>
    <nodelocation>504,160,1</nodelocation>
    <nodesize>48,24</nodesize>
    <diagstate>1,267,117,778,445,17</diagstate>
    <att__diagramprintsca>100,1,1,1,2,9,2970,2100,15</att__diagramprintsca>
    <outlinerstate>2,53,21,627,600</outlinerstate>
    <constant name="A45_60__composite_fr">
     <title>45-60% composite fraction is optimal</title>
     <description>The best alternative for society is about 45-60% of current car traffic to change to composite traffic. The fraction is relative to the area of guarantee but is still rather robust. With evening trips, composite traffic is better only at high guarantee. In contrast, during night composite traffic is not competitive, and it is always more expensive than car traffic. However, the availability of composite traffic around the clock is an important factor when car-owners are considering not to buy a new car at all. This pheniomenon is not modelled here, but it is probably important. If composite traffic is subvented during nights, the overall societal costs are still well in favor of composite traffic. This is because night trips are not numerous and can easily be subsidised.</description>
     <definition>Societal_cost</definition>
     <nodelocation>584,64,1</nodelocation>
     <nodesize>48,38</nodesize>
     <windstate>2,102,90,476,452</windstate>
     <aliases>[Alias A45_60__composite_f2]</aliases>
     <nodecolor>65535,65532,19661</nodecolor>
    </constant>
    <constant name="Composite_traffic_re">
     <title>Composite traffic reduces pressures typically by 50-70%</title>
     <description>We show here that in an urban area with one million inhabitants, this system could reduce environmental and other pressures of car traffic typically by 50-70 %, would attract about half of the car passengers, and within a broad operational range needs no public subsidies. Composite traffic gives a new level of freedom in urban decision-making towards solving the problems of urban traffic.</description>
     <definition>Table_1_pressures</definition>
     <nodelocation>352,80,1</nodelocation>
     <nodesize>52,44</nodesize>
     <windstate>2,131,221,476,279</windstate>
     <aliases>[Alias Composite_traffic_r1]</aliases>
     <nodecolor>65535,65532,19661</nodecolor>
    </constant>
    <module name="Trip_aggregation">
     <title>Trip aggregation</title>
     <description>This module calculates the actual trips, modes of transportation, and delays during trips and vehicle transfers. It also calculates the kilometres traveled by each type of vehicle and number of vehicles needed.

The composite traffic trips are allocated into different vehicles. The following hierarchy is used in allocation. If the criterion is fulfilled, that number of passengers is allocated, and the rest will go to the next criterion. The criteria are used for a group of trips that has the same origin, destination, and time. Time resolution is 12 min. Origin and destination are described as '129-areas' used for city authorities in Helsinki metropolitan area. The 129 areas have on average 7300 inhabitants (0, 25%, 50%, 75%, and 100% percentiles are 0, 3400, 6800, 10300, and 28300, respectively).

1) Use an 8-seat vehicle if there are enough passengers to get it full.
2) Use a 4-seat vehicle if there are enough passengers to get it full.
Divide the trips into two parts so that the passengers change vehicle in the most busy point along the route. Then,
3) Use an 8-seat vehicle if there are enough passengers to get it full.
4) Use a 4-seat vehicle if there are enough passengers to get it full.
5) Use a 4-seat vehicle for all remaining trips.
The criterion is checked at the actual arrival time at the transfer point, i.e. the model takes into account the different travel times between areas. 

The following outputs are calculated:
Number of passenger trips by mode (car or composite traffic)
Number of passenger trips by vehicle type. Note that in this output, the trip that includes a transfer is calculated twice.
Vehicle kilometres driven
Parking lots needed for the vehicles that are  used
Average vehicle numbers per hour for the 30 most busy links at 8.00-9.00 in the morning
Number of vehicles needed
Waiting time due to traffic jams and waiting for composite vehicle to arrive.
The outputs of each scenario are indexed (when relevant) by period (day, evening, night); zone (Helsinki downtown, other centre, suburb), length of trip (less or more than 5 km), and vehicle type (8-seat or 4-seat vehicle with of without transfer, or car).</description>
     <author>jtue</author>
     <date>6. helta 2003 18:55</date>
     <defaultsize>48,24</defaultsize>
     <nodelocation>304,232,1</nodelocation>
     <nodesize>48,24</nodesize>
     <diagstate>1,262,42,378,573,17</diagstate>
     <windstate>2,102,90,476,451</windstate>
     <att__diagramprintsca>67,1,1,0,1,1,2794,1728,0</att__diagramprintsca>
     <variable name="Delay">
      <title>Delay</title>
      <units>time units</units>
      <description>Travel time between two city areas. It includes the time that is spent in the composite vehicle when it drives within the origin or destination area picking up or dropping off other passengers. However, the travel times of composite vehicles and car are estimated to be so close to each other that the same value is used for both. (In any case, the resolution is 12 min anyway).</description>
      <definition>ceil(Distances/Traffic_speed/time_unit)</definition>
      <nodelocation>168,56,1</nodelocation>
      <nodesize>48,24</nodesize>
      <windstate>2,262,247,476,324</windstate>
      <valuestate>2,414,130,694,363,0,MIDM</valuestate>
      <reformval>[From,To1]</reformval>
     </variable>
     <variable name="Vehicle_size">
      <title>Vehicle size</title>
      <units>passengers</units>
      <description>Size of vehicles that is used to allocate passengers into vehicles. For cars, the average number of passengers is 1.345 (See Car occupancy). A slightly higher number is used here, because with low volumes (1-4 passengers) the need of cars is overestimated if the actual number is used. Even if the higher number overcompensates this and causes bias, it is in favour of personal cars.</description>
      <definition>Table(Vehicle)(
8,8,4,4,4,1.5)</definition>
      <nodelocation>280,56,1</nodelocation>
      <nodesize>48,24</nodesize>
      <nodeinfo>1,1,1,1,1,1,0,,0,</nodeinfo>
      <windstate>2,9,108,476,406</windstate>
      <defnstate>2,88,98,416,303,0,MIDM</defnstate>
      <nodecolor>52425,39321,65535</nodecolor>
      <reference>[Hellman, 2004 54 /id]
</reference>
     </variable>
     <variable name="Trips">
      <title>Trips</title>
      <units>trips/time unit</units>
      <description>The composite traffic trips are allocated into different vehicles. The following hierarchy is used in allocation. If the criterion is fulfilled, that number of passengers is allocated, and the rest will go to the next criterion. The criteria are used for a group of trips that has the same origin, destination, and time.
1) Use an 8-seat vehicle if there are enough passengers to get it full.
2) Use a 4-seat vehicle if there are enough passengers to get it full.
Divide the trips into two parts so that the passenger changes vehicle in the most busy point along the route. Then,
3) Use an 8-seat vehicle if there are enough passengers to get it full.
4) Use a 4-seat vehicle if there are enough passengers to get it full.
5) Use a 4-seat vehicle for all the remaining trips.

The criterion is checked at the actual arrival time at a transfer point, i.e. the model takes into account the different travel times between areas.</description>
      <definition>var v:= Transfer_point;
var b:= All_trips[Mode1='Composite'];
var h:= mod(b,vehicle_size[Vehicle='Bus no change']);
var bus:= b-h;
b:= h;
h:= mod(b,vehicle_size[Vehicle='Cab no change']);
var cab:= b-h;
b:= h;

var noch:= round(b*scenario_input[input_var='No-change fraction']);
b:= b-noch;

var a:= From&amp;','&amp;To1;
var j:= if v=a then b else 0;
b:= b-j;
a:= ','&amp;To1;
           &#x7B;laskee alkumatkan matkasuoritteen&#x7D;
var d:= for x[]:= a do (
var c:= (if findintext(From&amp;x,v)&gt;0 then b else 0);
c:= sum(c,To1) );
         &#x7B;siirt&#x8A;&#x8A; matkasuoritetta alkumatkan viipeen verran.&#x7D;
var e:= selecttext(v,6,9);
e:= for x[]:= evaluate(e) do delay[To1=x];
b:= time_shift(b,e);
         &#x7B;laskee loppumatkan matkasuoritteen&#x7D;
a:= From&amp;','; 
b:= for x[]:= a do (
var c:= (if findintext(x&amp;To1,v)&gt;0 then b else 0);
c:= sum(c,From) );
b:= j+d+b;

b:= b+noch;

h:= mod(b,vehicle_size[Vehicle='Bus one change']);
var bus1:= b-h;
b:= h;
h:= mod(b,vehicle_size[Vehicle='Cab one change']);
var cab1:= b-h;
var rix1:= h;
var car:= All_trips[Mode1='Car'];
array(Vehicle_noch,[bus,bus1,cab,cab1,rix1,car,noch])</definition>
      <nodelocation>168,128,1</nodelocation>
      <nodesize>48,24</nodesize>
      <windstate>2,460,35,476,575</windstate>
      <valuestate>2,95,119,696,484,0,MIDM</valuestate>
      <reformval>[To1,From]</reformval>
      <att__totalsindex>[Index Mista]</att__totalsindex>
     </variable>
     <variable name="Total_vehicle_need">
      <title>Total vehicle need</title>
      <units>vehicles</units>
      <description>Total number of vehicles needed to run the system. It is assumed that cars can be used in a similar way as composite vehicles, i.e. that if a car is parked, anyone can take and use it. This is of course unrealistic, but the bias is in the favour of car travelling. In addition, this number is not used for the final car need calculations.</description>
      <definition>var a:= cumulative_balance;
var driving:= -sum(a,from);
a:= a-min(a,time);
a:= sum(a,from)+driving;
max(a,time)</definition>
      <nodelocation>280,272,1</nodelocation>
      <nodesize>48,24</nodesize>
      <windstate>2,518,118,476,305</windstate>
      <valuestate>2,43,183,670,431,1,MIDM</valuestate>
      <reformval>[Time,Vehicle]</reformval>
      <att__totalsindex>[Index Travel_type]</att__totalsindex>
     </variable>
     <variable name="Areal_vehicle_peak">
      <title>Areal vehicle peak</title>
      <units>vehicles</units>
      <description>The highest number of vehicles during the observation period in each area. This excludes vehicles that are driving through the area. This is a proxy of parking lot need in the area. For practical reasons, the numbers are aggregated into zone level.
It is assumed that cars can be used in a similar way as composite vehicles, i.e. that if a car is parked, anyone can take and use it. This is of course unrealistic, but the bias underestimates the parking lot need in favour of car travelling. It is also assumed that composite vehicles and cars use separate parking areas. In this way the beforementioned bias does not affect the estimate for composite traffic.</description>
      <definition>var a:= cumulative_balance;
var b:= a[Vehicle='Car'];
a:= sum(a,Vehicle)-b;
a:= array(Vehicle,[a,0,0,0,0,b]);
a:= max(a,time)-min(a,time);

var c:= zones[area1=from];
a:= if zone=c then a else 0;
a:= sum(a,from);
a</definition>
      <nodelocation>56,208,1</nodelocation>
      <nodesize>48,24</nodesize>
      <windstate>2,25,35,476,460</windstate>
      <valuestate>2,-30,196,686,341,0,MIDM</valuestate>
      <reformval>[Zone,Vehicle]</reformval>
      <att__totalsindex>[Index Region2]</att__totalsindex>
      <att__tableprintscali>36,1,1,0,1,9,6798,4744,7</att__tableprintscali>
     </variable>
     <variable name="Link_intensity">
      <title>Link intensity</title>
      <units>vehicles/h</units>
      <description>The average number of vehicles per hour driving along a link for the 30 most busy links at 8.00-9.00 in the morning. Note that each street consists of two links going to opposite directions.</description>
      <definition>average(link_intensity_per_name,link_intensity_per_name.link)</definition>
      <nodelocation>512,272,1</nodelocation>
      <nodesize>48,24</nodesize>
      <windstate>2,385,178,476,384</windstate>
      <valuestate>2,14,8,345,248,0,MIDM</valuestate>
     </variable>
     <variable name="Basic_ranking">
      <title>Basic ranking</title>
      <description>The 30 most busy links based on the scenario with cars only.</description>
      <definition>index Top30:= 1..30;
var b:= trips_per_link_BAU;
b:= b[From=Floor(Link/10000),To1=(Link-Floor(Link/10000)*10000)];
b:= sortindex(-b,Link);
var a:= 1..size(Top30);
a:=slice(b,a);
slice(a,Top30)</definition>
      <nodelocation>512,128,1</nodelocation>
      <nodesize>48,24</nodesize>
      <windstate>2,457,82,476,421</windstate>
      <valuestate>2,735,44,226,642,0,MIDM</valuestate>
      <reformval>[To1,From]</reformval>
      <numberformat>1,I,4,2,0,0</numberformat>
     </variable>
     <variable name="Link_intensity_per_n">
      <title>Link intensity per name</title>
      <units>vehicles/h</units>
      <description>The number of vehicles per hour driving along a link for the 30 most busy links at 8.00-9.00 in the morning. The result is indexed by the names of the areas that are connected by the particular link.</description>
      <definition>var d:= basic_ranking;
var mist:= floor(d/10000);
var mihi:= d-floor(d/10000)*10000;
var a:= Vehicles_per_link;
a:= a[From=mist,To1=mihi];

d:= area_name[area1=floor(d/10000)]&amp;' - '&amp;area_name[area1=d-floor(d/10000)*10000];
index link:= d;
var c:=cumulate(1,link);
slice(a,a.top30,c)</definition>
      <nodelocation>512,208,1</nodelocation>
      <nodesize>48,24</nodesize>
      <windstate>2,129,54,476,566</windstate>
      <valuestate>2,46,12,824,709,0,MIDM</valuestate>
      <att__totalsindex>[Index Travel_type]</att__totalsindex>
     </variable>
     <variable name="Transfer_intensity">
      <title>Transfer intensity</title>
      <units>passengers/d</units>
      <description>The number of transfers (changing composite vehicle in the middle of a trip) in each area.</description>
      <definition>var a:= sum(Trips[vehicle_noch=vehicle],Vehicle);
a:= sum(a-sum(All_trips,Mode1),time);
var fro:= sum(a,To1);
var to:= sum(a,from);
fro+to[to1=from]</definition>
      <nodelocation>56,56,1</nodelocation>
      <nodesize>48,24</nodesize>
      <windstate>2,109,186,476,425</windstate>
      <valuestate>2,781,43,296,405,0,MIDM</valuestate>
      <reformval>[To1,From]</reformval>
     </variable>
     <objective name="Trips_per_hour">
      <title>Trips per hour</title>
      <units>trips/h</units>
      <description>Total number of trips travelled per hour in the whole area.</description>
      <definition>var a:= Trips[vehicle_noch=vehicle];
a:= sum(sum(a,From),To1)/time_unit;
a</definition>
      <nodelocation>56,128,1</nodelocation>
      <nodesize>48,24</nodesize>
      <windstate>2,637,66,476,410</windstate>
      <valuestate>2,25,49,676,547,0,MIDM</valuestate>
      <graphsetup>Graphtool:0
Distresol:10
Diststeps:1
Cdfresol:5
Cdfsteps:1
Symbolsize:6
Baroverlap:0
Linestyle:10
Frame:1
Grid:1
Ticks:1
Mesh:1
Scales:1
Rotation:45
Tilt:0
Depth:70
Frameauto:1
Showkey:1
Xminimum:0
Xmaximum:1
Yminimum:0
Ymaximum:7.25M
Zminimum:1
Zmaximum:2
Xintervals:0
Yintervals:0
Includexzero:0
Includeyzero:0
Includezzero:0
Statsselect:[1,1,1,1,1,0,0,0]
Probindex:[0.05,0.25,0.5,0.75,0.95]
</graphsetup>
      <fontstyle>Arial, 8</fontstyle>
      <reformval>[Vehicle,Time]</reformval>
     </objective>
     <variable name="Cumulative_balance">
      <title>Cumulative balance</title>
      <units>vehicles</units>
      <description>Cumulative net balance of vehicles and its development in time. This could take into account the compensative gap filling, i.e. if there is shortage of composite vehicles, empty vehicles are transported into the area. However, in the current version, it is assumed that empty vehicles are not transported. Because of this, there must be enough vehicles in each area so that it will not run out of them at any time of the day.</description>
      <definition>dynamic(0,Cumulative_balance[time-1]+Vehicle_balance)</definition>
      <nodelocation>168,272,1</nodelocation>
      <nodesize>48,24</nodesize>
      <windstate>2,102,90,476,369</windstate>
      <valuestate>2,178,119,756,399,1,MIDM</valuestate>
      <reformval>[Time,Vehicle]</reformval>
      <att__totalsindex>[Index From]</att__totalsindex>
     </variable>
     <variable name="Vehicle_balance">
      <title>Vehicle balance</title>
      <units>vehicles/time unit</units>
      <description>Number of vehicles coming to and leaving each area, i.e. the net balance of the area for each time point.</description>
      <definition>var b:= ceil(Trips[vehicle_noch=vehicle]/vehicle_size);
var a:= time_shift(b,delay+1);
a:= sum(a,From);
a:= a[To1=From];
a:= -sum(b,To1)+a;
var bus:= a[Vehicle='Bus no change'] +a[Vehicle='Bus one change'];
var cab:= a[Vehicle='Cab no change'] +a[Vehicle='Cab one change'] +a[Vehicle='Cab non-full'];
var car:= a[Vehicle='Car'];
array(Vehicle,[bus,0,cab,0,0,car])</definition>
      <nodelocation>168,208,1</nodelocation>
      <nodesize>48,24</nodesize>
      <windstate>2,471,43,476,649</windstate>
      <valuestate>2,181,47,694,349,1,MIDM</valuestate>
      <reformval>[Time,Vehicle]</reformval>
      <att__totalsindex>[Index From]</att__totalsindex>
     </variable>
     <variable name="Vehicles_per_link">
      <title>Vehicles per link</title>
      <units>vehicles/h</units>
      <description>The number of vehicles in each link.</description>
      <definition>var v:= Route_matrix;
var a:= From&amp;','&amp;To1;
index e:= Sequence(8,8.99,time_unit);
var g:= ceil(Trips[vehicle_noch=vehicle]/vehicle_size);
g:= sum(g[time=e],e);

       &#x7B;laskee matkasuoritteen joka linkille erikseen&#x7D;
var d:= for x[]:= a do (
var c:= (if findintext(x,v)&gt;0 then g else 0);
c:= sum(sum(c,From),To1) );
d</definition>
      <nodelocation>392,208,1</nodelocation>
      <nodesize>48,24</nodesize>
      <windstate>2,425,58,476,528</windstate>
      <valuestate>2,96,75,797,552,0,MIDM</valuestate>
      <reformval>[To1,From]</reformval>
     </variable>
     <variable name="Trips_per_link_bau">
      <title>Trips per link BAU</title>
      <units>trips/h</units>
      <description>Vehicles per link in a scenario with cars only. This is used to rank the links according to their vehicle intensities.</description>
      <definition>var v:= Route_matrix;
var a:= From&amp;','&amp;To1;
index e:= sequence(8,8.99,time_unit);
var f:= sum(adjusted_trip_rate[time=e],e);
for x[]:= a do (
var c:= (if findintext(x,v)&gt;0 then f else 0);
c:= sum(sum(c,From),To1) )</definition>
      <nodelocation>512,56,1</nodelocation>
      <nodesize>48,24</nodesize>
      <windstate>2,102,90,476,354</windstate>
      <valuestate>2,74,10,797,552,0,MIDM</valuestate>
      <reformval>[To1,From]</reformval>
     </variable>
     <variable name="Vehicle_km">
      <title>Vehicle km</title>
      <units>km/time unit</units>
      <description>Number of vehicle kilometres driven during each time unit.</description>
      <definition>var a:= ceil(Trips[vehicle_noch=vehicle]/vehicle_size);
a:= aggr_period(a);
var b:= array(length,[0,1]);
b:= if distances &lt; 5 then 1-b else b;
a:= b*a;
sum(sum(a*Distances,From),To1)</definition>
      <nodelocation>280,128,1</nodelocation>
      <nodesize>48,24</nodesize>
      <windstate>2,368,50,476,445</windstate>
      <valuestate>2,529,11,591,291,0,MIDM</valuestate>
      <reformval>[Period,Vehicle]</reformval>
      <att__totalsindex>[Sysvar Time]</att__totalsindex>
      <att__graphprintscali>88,1,1,0,2,9,4744,6798,7</att__graphprintscali>
     </variable>
     <variable name="Waiting">
      <title>Waiting</title>
      <units>min</units>
      <description>Calculates the waiting time for composite traffic. First, we calculate the number of vehicles running between each points at each time. This is calculated for short (&lt; 5 km) and long trips separately. We assume that the vehicles run at relatively regular intervals, and then the expected waiting time is half of the time difference between the vehicles. Then we sum over areas and aggregate over time, and calculate the trip-number-weighted waiting time.</description>
      <definition>var a:= if Vehicle='Car' then 0 else trips[vehicle_noch=vehicle];
a:= sum(ceil(a/vehicle_size),Vehicle);
var e:= array(length,[0,1]);
e:= if distances &lt; 5 then 1-e else e;
var b:= ceil(time_unit*60/a/2);
var c:= for x:= waiting_time do (
var d:= if b=x then a*e else 0;
d:= sum(sum(d,From),To1);
aggr_period(d));
c:= sum(c*waiting_time,waiting_time)/sum(c,waiting_time);
array(Vehicle,[c,c*2,c,c*2,c*2,0])</definition>
      <nodelocation>400,56,1</nodelocation>
      <nodesize>48,24</nodesize>
      <windstate>2,530,58,474,601</windstate>
      <valuestate>2,11,131,416,303,0,MIDM</valuestate>
      <graphsetup>Graphtool:0
Distresol:10
Diststeps:1
Cdfresol:5
Cdfsteps:1
Symbolsize:6
Baroverlap:0
Linestyle:1
Frame:1
Grid:1
Ticks:1
Mesh:1
Scales:1
Rotation:45
Tilt:0
Depth:70
Frameauto:1
Showkey:1
Xminimum:0
Xmaximum:1
Yminimum:0
Ymaximum:1
Zminimum:0
Zmaximum:1
Xintervals:0
Yintervals:0
Includexzero:0
Includeyzero:0
Includezzero:0
Statsselect:[1,1,1,1,1,0,0,0]
Probindex:[0.05,0.25,0.5,0.75,0.95]
</graphsetup>
      <reformval>[Period,Vehicle]</reformval>
      <att__totalsindex>[Index J]</att__totalsindex>
     </variable>
     <index name="Waiting_time">
      <title>Waiting time</title>
      <description>A dummy index</description>
      <definition>1..12</definition>
      <nodelocation>400,88,1</nodelocation>
      <nodesize>48,12</nodesize>
     </index>
     <variable name="Zones">
      <title>Zones</title>
      <description>The areas are classified into three categories: 1) downtown (downtown of Helsinki), 2) centre (other major centres within the Metropolitan area), and 3) suburb (all other areas).</description>
      <definition>Table(Area1)(
1,1,1,1,2,2,2,2,2,2,2,2,3,3,2,3,2,3,3,3,3,3,3,3,3,3,3,3,3,3,3,3,3,3,3,3,3,3,3,3,3,3,3,3,3,3,3,3,3,3,3,3,3,3,3,3,3,3,3,3,3,3,3,3,3,3,3,3,2,3,3,3,3,2,2,3,3,3,3,3,3,3,2,3,3,3,3,3,3,3,3,3,3,3,3,3,3,3,3,3,3,3,2,3,3,3,3,3,3,3,2,3,2,3,3,3,3,3,3,3,3,3,3,3,3,3,3,3,3,0)</definition>
      <nodelocation>56,272,1</nodelocation>
      <nodesize>48,24</nodesize>
      <defnstate>2,782,11,215,614,0,MIDM</defnstate>
      <nodecolor>52425,39321,65535</nodecolor>
     </variable>
     <variable name="Trips_m_by_zone">
      <title>Trips.m by zone</title>
      <units>trips</units>
      <description>Total composite and car trips classified into zones and periods. This is the number of original trips, which is divided into car and composite trips. Compare Trips.v by zone.</description>
      <definition>var a:= aggr_period(All_trips[Mode1='Composite']);
var b:= aggr_period(All_trips[Mode1='Car']);
a:= array(Vehicle,[a,0,0,0,0,b]);
var c:= array(length,[0,1]);
c:= if distances &lt; 5 then 1-c else c;
a:= sum(a*c,From);
b:= zones[area1=to1];
a:= if zone=b then a else 0;
a:= sum(a,to1);
a</definition>
      <nodelocation>56,336,1</nodelocation>
      <nodesize>48,24</nodesize>
      <windstate>2,670,35,476,371</windstate>
      <valuestate>2,253,263,718,295,0,MIDM</valuestate>
      <reformval>[Zone,Vehicle]</reformval>
     </variable>
     <objective name="Outputs1">
      <title>Outputs</title>
      <description>The combined result of various variables using the basic assumptions. This output is copied to the module 'Static nodes' and subsequently used as the basis for cost calculations.</description>
      <definition>var a:= array(output1,[0,0,0,0,link_intensity,total_vehicle_need,0]);
a:= if length='&lt; 5 km' then a else 0;
a:= if periods=1 then a else 0;
a:= a+array(output1,[0,0,vehicle_km,0,0,0,waiting]);
a:= if zone=1 then a else 0;
var b:= if length='&lt; 5 km' and periods=1 then areal_vehicle_peak else 0;
a:= a+array(output1,[Trips_m_by_zone,0,0,b,0,0,0]);
a:= a[vehicle=vehicle_noch];
a:= if a = null then 0 else a;
a+array(output1,[0,trips_v_by_zone,0,0,0,0,0])</definition>
      <nodelocation>400,272,1</nodelocation>
      <nodesize>48,24</nodesize>
      <windstate>2,622,28,476,522</windstate>
      <valuestate>2,760,134,487,304,0,MIDM</valuestate>
      <aliases>[Alias Bau_scenario_output1]</aliases>
      <graphsetup>Graphtool:0
Distresol:10
Diststeps:1
Cdfresol:5
Cdfsteps:1
Symbolsize:6
Baroverlap:0
Linestyle:1
Frame:1
Grid:1
Ticks:1
Mesh:1
Scales:1
Rotation:45
Tilt:0
Depth:70
Frameauto:1
Showkey:1
Xminimum:0
Xmaximum:1
Yminimum:0
Ymaximum:1
Zminimum:0
Zmaximum:1
Xintervals:0
Yintervals:0
Includexzero:0
Includeyzero:0
Includezzero:0
Statsselect:[1,1,1,1,1,0,0,0]
Probindex:[0.05,0.25,0.5,0.75,0.95]
</graphsetup>
      <reformval>[Period,Vehicle_noch]</reformval>
      <att__totalsindex>[Index Length]</att__totalsindex>
     </objective>
     <index name="Length">
      <title>Length</title>
      <description>The length of the trip classified as short (&lt; 5 km) and long.</description>
      <definition>['&lt; 5 km','&gt;= 5 km']</definition>
      <nodelocation>280,160,1</nodelocation>
      <nodesize>48,12</nodesize>
     </index>
     <constant name="We_should_also_look_">
      <title>We should also look suboptimal aggregation (non-full vehicles) BEFORE dividing the trips into two parts.</title>
      <description>We should also look suboptimal aggregation (non-full vehicles) BEFORE dividing the trips into two parts. However, this is not easy as we do not know which trips can be aggregated into full vehicles before we have already divided the trip into two parts. I would say that this has little practical significance, as with large traffic volumes, the non-full vehicles are a minority. If, however, the need to transfer appeared to be a major hindrance of using composite traffic, this could be a method to increase direct connections.</description>
      <definition>trips</definition>
      <nodelocation>88,432,1</nodelocation>
      <nodesize>64,63</nodesize>
      <windstate>2,102,90,476,392</windstate>
     </constant>
     <variable name="Trips_v_by_zone">
      <title>Trips.v by zone</title>
      <units>trips</units>
      <description>Total composite and car trips classified into zones and periods. This is indexed by different vehicle types based on the modelled allocation. Note that this number is greater than Trips.m by zone, because here all trips with transfer are calculated as two separate trips.</description>
      <definition>var a:= aggr_period(trips);
var c:= array(length,[0,1]);
c:= if distances &lt; 5 then 1-c else c;
a:= sum(a*c,From);
c:= zones[area1=to1];
a:= if zone=c then a else 0;
a:= sum(a,to1);
a</definition>
      <nodelocation>248,336,1</nodelocation>
      <nodesize>48,24</nodesize>
      <windstate>2,102,90,476,388</windstate>
      <valuestate>2,455,302,450,295,0,MIDM</valuestate>
      <reformval>[Zone,Vehicle_noch]</reformval>
     </variable>
     <variable name="Vehicle_balance1">
      <title>Vehicle balance</title>
      <units>vehicles/time unit</units>
      <description>Number of vehicles coming to and leaving each area, i.e. the net balance of the area for each time point.</description>
      <definition>var b:= ceil(Trips[vehicle_noch=vehicle]/vehicle_size);
var a:= time_shift(b,delay+1);
a:= sum(a,From);
a:= a[To1=From];
a:= sum(b,To1)-a;
var bus:= a[Vehicle='Bus no change'] +a[Vehicle='Bus one change'];
var cab:= a[Vehicle='Cab no change'] +a[Vehicle='Cab one change'] +a[Vehicle='Cab non-full'];
var car:= a[Vehicle='Car'];
a:= array(Vehicle,[bus,0,cab,0,0,car]);
sum(a,from)</definition>
      <nodelocation>280,208,1</nodelocation>
      <nodesize>48,24</nodesize>
      <windstate>2,102,90,476,384</windstate>
      <valuestate>2,280,25,694,349,1,MIDM</valuestate>
      <reformval>[Time,Vehicle]</reformval>
     </variable>
     <variable name="Total_vehicle_need1">
      <title>Total vehicle need</title>
      <units>vehicles</units>
      <description>Total number of vehicles needed to run the system. It is assumed that cars can be used in a similar way as composite vehicles, i.e. that if a car is parked, anyone can take and use it. This is of course unrealistic, but the bias is in the favour of car travelling. In addition, this number is not used for the final car need calculations.</description>
      <definition>var a:= cumulative_balance;
var driving:= -sum(a,from);
a:= a-min(a,time);
a:= sum(a,from)+driving;
max(a,time); a</definition>
      <nodelocation>376,352,1</nodelocation>
      <nodesize>48,24</nodesize>
      <valuestate>2,43,183,623,292,1,MIDM</valuestate>
      <reformval>[Time,Vehicle]</reformval>
     </variable>
    </module>
    <module name="Costs">
     <title>Costs</title>
     <description>This module calculates various pressures of different traffic scenarios. The estimates are based on Outputs node (which has been calculated beforehand due to slow calculations) and the numbers are stored in Static nodes). The outputs of each scenario are indexed (when relevant) by period (day, evening, night); zone (Helsinki downtown, other centre, suburb), length of trip (less or more than 5 km), and vehicle type (8-seat or 4-seat vehicle with of without transfer, or car). 

Costs are separately calculated for the passenger and the society. Some costs affect these stakeholders differently, such as fine particle and carbon dioxide emissions: they are calculated as societal costs only, not as costs to a passenger.

The following endpoints are considered (see Table 1):
Fraction of composite trips without change (%)
Vehicles needed (number)
Parking places need (number)
Average vehicle flow on the 30 most busy roads (vehicles/h at 8.00-9.00 AM)
Fine particle (&lt;2.5 &#xB5;m of diameter) emissions (kg per day)
Carbon dioxide emissions (ton per day)
Driver salaries (thousand e per day)
Vehicle capital and operational costs (thousand e per day)
Time cost (thousand e per day)
Average car trip cost to passenger (e per trip)
Expected composite trip cost to passenger (e per trip)

The following costs are taken into account for passenger (P) or societal (S) costs:
Vehicle capital cost (P+S)
Driver salary cost (P+S)
Driving cost (fuel) (P+S)
Parking (parking fees for individual drivers) (P)
Parking land (opportunity cost of reserving land to parking purposes) (P+S)
Emissions (fine particles and carbon dioxide causing health and climate change effects, respectively (S)
Time for waiting composite vahicles, time spent in traffic jams (P+S)
Accidents (an option only, not used in the current model)
Ticket (profit for composite service provider) (P)

The module has a submodule Cost elements. It contains the detailed descriptions of the unit costs and other input variables that are used to calculate the pressures of each scenario. The values used are dependent on the stakeholder. For example, the car price is the price that a random new car would cost, and it has therefore large uncertainty. On the other hand, the price of a 4-seat composite vehicle is the average price a taxi-style car would cost in Finland, and the confidence intervals are narrower because there is no individual uncertainty. This is because the price of an individual car affects the costs of individual car trips, while the cost of composite trip is dependent on the total cost of vehicles.

Variation between individuals has been separately estimated for three variables: how passengers evaluate the capital costs of owning a car; how passengers are willing to pay for either the right to drive themselves or to not need to drive; and how many passengers are traveling together.</description>
     <author>jtue</author>
     <date>6. syyta 2004 13:46</date>
     <defaultsize>48,24</defaultsize>
     <nodelocation>424,232,1</nodelocation>
     <nodesize>48,24</nodesize>
     <diagstate>1,124,20,384,617,17</diagstate>
     <variable name="Scenarios_output">
      <title>Scenarios output</title>
      <units># or #/h</units>
      <description>A set of scenarios organised along two indexes: 
Guar is the level of composite traffic guarantee. This means that trips within a certain area will be organised by composite travel, while areas outside this guarantee remain without the service. The point in using this index is to explore whether composite traffic can be started with low profile and expanded geographically as more people start using it.
Comp_fr is the fraction of trips that were previously performed by personal car but are performed by composite traffic in the scenario.</description>
      <definition>var a:= scen1_0[vehicle_noch=vehicle];
var b:= Scenarios1_0;
a:= if b[input_var='Composite fraction']=comp_fr then a else 0;
a:= if b[input_var='Guarantee level']=guar then a else 0;
a:= if comp_fr=0 then a[guar=7] else a;
a:= a[guar=choose_guar];
a:= if comp_fr=0 and output1='Waiting' then 0 else a;
a:= a[comp_fr=choose_comp];
a:= if b[input_var='Flexible fraction']=choose_flexible then a else 0;
a:= if b[input_var='No-change fraction']=choose_nochange then a else 0;
a:= if b[input_var='Large guarantee?']='Yes' then 
(if large='Yes' then a else 0) else (if large='No' then a else 0);
a:= a[large=choose_large];
a:= sum(a,scenario1_0);
a</definition>
      <nodelocation>176,32,1</nodelocation>
      <nodesize>48,24</nodesize>
      <windstate>2,132,53,476,620</windstate>
      <valuestate>2,18,41,837,433,0,MIDM</valuestate>
      <graphsetup>Graphtool:0
Distresol:10
Diststeps:1
Cdfresol:5
Cdfsteps:1
Symbolsize:6
Baroverlap:0
Linestyle:10
Frame:1
Grid:1
Ticks:1
Mesh:1
Scales:1
Rotation:45
Tilt:0
Depth:70
Frameauto:1
Showkey:1
Xminimum:5
Xmaximum:15
Yminimum:0
Ymaximum:1M
Zminimum:1
Zmaximum:6
Xintervals:0
Yintervals:0
Includexzero:0
Includeyzero:0
Includezzero:0
Statsselect:[1, 1, 1, 1, 1, 0, 0, 0]
Probindex:[5%, 25%, 50%, 75%, 95%]
</graphsetup>
      <fontstyle>Arial, 5</fontstyle>
      <reformval>[Output1,Vehicle]</reformval>
      <att__totalsindex>[Index Vehicle]</att__totalsindex>
     </variable>
     <variable name="Transport_cost">
      <title>Transport cost</title>
      <units>e/d</units>
      <description>The total cost (per day) of various cost elements calculated for each vehicle type separately.</description>
      <definition>var park:= if Vehicle='Car' then sum(Car_parking_cost,zone) else 0;
var land:= sum(Parking_land_cost,zone);
var emiss:= sum(Emission_cost,emission);
&#x7B;var tim:= sum(time_cost,time_cost.i);&#x7D;
array(cost_structure,[Vehicle_cost,Driver_cost,Driving_cost,park,land, emiss,time_cost,acc_costs,0])</definition>
      <nodelocation>304,216,1</nodelocation>
      <nodesize>48,24</nodesize>
      <windstate>2,535,61,476,624</windstate>
      <valuestate>2,14,49,754,524,0,MEAN</valuestate>
      <graphsetup>Graphtool:0
Distresol:10
Diststeps:1
Cdfresol:5
Cdfsteps:1
Symbolsize:6
Baroverlap:0
Linestyle:10
Frame:1
Grid:1
Ticks:1
Mesh:1
Scales:1
Rotation:45
Tilt:0
Depth:70
Frameauto:1
Showkey:1
Xminimum:0
Xmaximum:1
Yminimum:0
Ymaximum:7.25M
Zminimum:1
Zmaximum:2
Xintervals:0
Yintervals:0
Includexzero:0
Includeyzero:0
Includezzero:0
Statsselect:[1, 1, 1, 1, 1, 0, 0, 0]
Probindex:[5%, 25%, 50%, 75%, 95%]
</graphsetup>
      <fontstyle>Arial, 6</fontstyle>
      <reformval>[Cost_structure,Vehicle]</reformval>
      <att__totalsindex>[Index Length]</att__totalsindex>
      <att__discretenessinf>[0,0,0,0]</att__discretenessinf>
     </variable>
     <index name="Cost_structure">
      <title>Cost structure</title>
      <description>The various costs that are included in the model. The details of each cost are described in the respective node in the 'Detailed costs' module. Accidents are omitted, although there is a placeholder.</description>
      <definition>['Vehicle','Driver','Driving','Parking','Parking land','Emissions','Time','Accidents','Ticket']</definition>
      <nodelocation>304,248,1</nodelocation>
      <nodesize>52,12</nodesize>
      <windstate>2,102,90,476,466</windstate>
      <valuestate>2,15,262,416,303,0,MIDM</valuestate>
     </index>
     <variable name="Cost_per_trip">
      <title>Cost per trip</title>
      <units>e/trip</units>
      <description>The costs calculated per trip. These numbers are not yet weighted by stakeholder-specific weights (Cost strength), and therefore eg. the driver costs for car trips is high (the assumption is that all car drivers get full salary).</description>
      <definition>var a:= transport_cost[vehicle='Car'];
a:= array(mode1,[a,sum(transport_cost,vehicle)-a]);
var b:= trips_per_period;
a:= if cost_structure='Vehicle' or cost_structure='Parking land' then sum(a,period)/sum(b,period) else a/b;
a:= a[period=choose_period];
a:= if cost_structure='Ticket' and Mode1='Composite' then ticket-group_subvention else a;
a</definition>
      <nodelocation>304,296,1</nodelocation>
      <nodesize>48,24</nodesize>
      <windstate>2,52,74,476,436</windstate>
      <valuestate>2,165,80,756,459,0,MEAN</valuestate>
      <reformval>[Comp_fr,Cost_structure]</reformval>
      <numberformat>1,D,4,2,0,0</numberformat>
      <att__totalsindex>[Index Length]</att__totalsindex>
      <att__discretenessinf>[0,0,0,0]</att__discretenessinf>
     </variable>
     <module name="Car_capital_valuati1">
      <title>Car capital valuation</title>
      <description>The variation of how much an individual values the capital costs of the personal car when estimating the costs of a single trip. If the person needs the car only for trips within the composite traffic area, the valuation might be 1. However, the car is often needed for other purposes also such as longer trips (value: &lt;1), and some people like to own a car in any case (value: 0).</description>
      <author>ktluser</author>
      <date>24. lokta 2004 12:48</date>
      <saveauthor>ktluser</saveauthor>
      <savedate>28. lokta 2004 23:31</savedate>
      <defaultsize>48,24</defaultsize>
      <nodelocation>56,304,1</nodelocation>
      <nodesize>48,24</nodesize>
      <nodeinfo>1,1,1,1,1,1,0,0,0,0</nodeinfo>
      <diagstate>1,103,163,-169,294,17</diagstate>
      <fontstyle>Arial, 13</fontstyle>
      <chance name="Cap_variab">
       <title>Cap variab</title>
       <units>fraction</units>
       <description>Each row represents one possibility for the distribution of individual valuations in the population. Probability distributions are used to represent this variation within population.</description>
       <definition>Table(Self)(
Uniform(0,1),Triangular(0,0,1),Bernoulli(0.2))</definition>
       <indexvals>[1,2,3]</indexvals>
       <nodelocation>56,32,1</nodelocation>
       <nodesize>48,24</nodesize>
       <windstate>2,376,89,476,280</windstate>
       <defnstate>2,252,12,416,303,0,MIDM</defnstate>
       <valuestate>2,280,290,465,303,1,PDFP</valuestate>
       <nodecolor>65535,52427,65534</nodecolor>
       <reference>Based on author judgement, as there is no data available.</reference>
      </chance>
      <chance name="Cap_uncert">
       <title>Cap uncert</title>
       <description>The uncertainty between several valuation distributions on the population level.</description>
       <definition>Probtable(Self)(
(1/3),(1/3),(1/3))</definition>
       <nodelocation>56,96,1</nodelocation>
       <nodesize>48,24</nodesize>
       <defnstate>2,144,331,416,303,0,MIDM</defnstate>
       <valuestate>2,248,258,416,303,0,SAMP</valuestate>
       <nodecolor>52425,39321,65535</nodecolor>
       <domain>[1,2,3]</domain>
       <reference>Based on author judgement, as there is no data available.</reference>
      </chance>
      <variable name="Cap">
       <title>Cap</title>
       <units>fraction</units>
       <description>The aggregate of the car capital variation and uncertainty.</description>
       <definition>Cap_variab_2[Cap_variab=Cap_uncert]</definition>
       <nodelocation>56,160,1</nodelocation>
       <nodesize>48,24</nodesize>
       <windstate>2,247,96,476,420</windstate>
       <valuestate>2,83,220,416,303,1,CDFP</valuestate>
      </variable>
      <variable name="Cap_variation">
       <title>Cap variation</title>
       <units>fractile</units>
       <description>The fractile of the sample within the population.</description>
       <definition>average(sample(Cap_variab_2),cap_variab)</definition>
       <nodelocation>168,32,1</nodelocation>
       <nodesize>48,24</nodesize>
       <windstate>2,199,80,476,224</windstate>
       <valuestate>2,510,212,416,303,1,CDFP</valuestate>
       <reformval>[Run,Cap_variab]</reformval>
       <log>9.5.2005 Jouni Tuomisto
Vanha syntaksi, ennen kuin keksin miten ep&#x8A;varmuus ja vaihtelu erotetaan:
var a:= rank(cap_variab,run)/samplesize;
a[Cap_variab=Cap_uncert]</log>
      </variable>
      <variable name="Cap_variab_2">
       <title>Cap variab 2</title>
       <definition>var a:= cap_variab[run=sortindex(cap_variab,run)];
var b:= uniform(0,1);
a[run=sortindex(b,run)]</definition>
       <nodelocation>168,96,1</nodelocation>
       <nodesize>48,24</nodesize>
       <valuestate>2,576,48,377,441,0,SAMP</valuestate>
       <graphsetup>Graphtool:0
Distresol:10
Diststeps:1
Cdfresol:5
Cdfsteps:1
Symbolsize:6
Baroverlap:0
Linestyle:10
Frame:1
Grid:1
Ticks:1
Mesh:1
Scales:1
Rotation:45
Tilt:0
Depth:70
Frameauto:1
Showkey:1
Xminimum:0
Xmaximum:100
Yminimum:0
Ymaximum:1
Zminimum:1
Zmaximum:3
Xintervals:0
Yintervals:0
Includexzero:0
Includeyzero:0
Includezzero:0
Statsselect:[1,1,1,1,1,0,0,0]
Probindex:[0.05,0.25,0.5,0.75,0.95]
</graphsetup>
       <fontstyle>Arial, 8</fontstyle>
       <reformval>[Cap_variab,Run]</reformval>
      </variable>
     </module>
     <module name="Willingness_to_drive">
      <title>Willingness to drive</title>
      <description>The price that the passenger is willing to pay to be able to drive the vehicle him/herself compared with the situation where the composite driver drives the vehicle. Note that for car passengers, the question is not about driving but being a passenger in a car or in a composite vehicle. 
There are also cases where the car driver is not traveling but only chauffeuring passengers that do not have driver's license. The willingness to drive is probably low in these cases, but we were very modest in these estimates.
There exists no data about this variable, because it is about a comparison between the current and a hypothetical situation. Author judgement is therefore used.</description>
      <author>ktluser</author>
      <date>24. lokta 2004 12:48</date>
      <defaultsize>48,24</defaultsize>
      <nodelocation>56,360,1</nodelocation>
      <nodesize>48,24</nodesize>
      <nodeinfo>1,1,1,1,1,1,0,0,0,0</nodeinfo>
      <diagstate>1,263,92,-468,333,17</diagstate>
      <fontstyle>Arial, 13</fontstyle>
      <chance name="Drive_variab">
       <title>Drive variab</title>
       <units>fraction</units>
       <description>Willingness to drive. This is expressed as fraction of composite driver's salary. Each row represents one possibility for the distribution of individual valuations in the population. Probability distributions are used to represent this variation within population.</description>
       <definition>Table(Self)(
Uniform(-0.3,0),Triangular(-0.1,0,0.3),Uniform(-0.2,0.2))</definition>
       <indexvals>[1,2,3]</indexvals>
       <nodelocation>64,40,1</nodelocation>
       <nodesize>48,24</nodesize>
       <windstate>2,102,90,476,405</windstate>
       <defnstate>2,79,219,457,274,0,MIDM</defnstate>
       <valuestate>2,152,162,416,303,1,PDFP</valuestate>
       <nodecolor>65535,52427,65534</nodecolor>
       <reference>Based on author judgement, as there is no data available.</reference>
      </chance>
      <chance name="Drive_uncert">
       <title>Drive uncert</title>
       <description>The uncertainty between several valuation distributions on the population level.</description>
       <definition>Probtable(Self)(
(1/3),(1/3),(1/3))</definition>
       <nodelocation>64,104,1</nodelocation>
       <nodesize>48,24</nodesize>
       <valuestate>2,248,258,416,303,0,SAMP</valuestate>
       <nodecolor>52425,39321,65535</nodecolor>
       <domain>[1,2,3]</domain>
       <reference>Based on author judgement, as there is no data available.</reference>
      </chance>
      <variable name="Drive">
       <title>Drive</title>
       <units>fraction</units>
       <description>The aggregate of the willingness to drive variation and uncertainty. It is expressed as a fraction of composite driver's salary.</description>
       <definition>Drive_variab_2[Drive_variab=Drive_uncert]</definition>
       <nodelocation>64,168,1</nodelocation>
       <nodesize>48,24</nodesize>
       <valuestate>2,366,255,416,303,1,CDFP</valuestate>
      </variable>
      <variable name="Drive_variation">
       <title>Drive variation</title>
       <units>fractile</units>
       <description>The fractile of the sample within the population.</description>
       <definition>average(sample(drive_variab_2),drive_variab)</definition>
       <nodelocation>176,40,1</nodelocation>
       <nodesize>48,24</nodesize>
       <windstate>2,104,69,476,224</windstate>
       <valuestate>2,120,130,416,303,1,CDFP</valuestate>
       <reformval>[Run,Cap_variab]</reformval>
      </variable>
      <variable name="Drive_variab_2">
       <title>Drive variab 2</title>
       <definition>var a:= drive_variab[run=sortindex(drive_variab,run)];
var b:= uniform(0,1);
a[run=sortindex(b,run)]</definition>
       <nodelocation>176,104,1</nodelocation>
       <nodesize>48,24</nodesize>
       <valuestate>2,576,48,377,441,0,SAMP</valuestate>
       <graphsetup>Graphtool:0
Distresol:10
Diststeps:1
Cdfresol:5
Cdfsteps:1
Symbolsize:6
Baroverlap:0
Linestyle:10
Frame:1
Grid:1
Ticks:1
Mesh:1
Scales:1
Rotation:45
Tilt:0
Depth:70
Frameauto:1
Showkey:1
Xminimum:0
Xmaximum:100
Yminimum:0
Ymaximum:1
Zminimum:1
Zmaximum:3
Xintervals:0
Yintervals:0
Includexzero:0
Includeyzero:0
Includezzero:0
Statsselect:[1,1,1,1,1,0,0,0]
Probindex:[0.05,0.25,0.5,0.75,0.95]
</graphsetup>
       <fontstyle>Arial, 8</fontstyle>
       <reformval>[Cap_variab,Run]</reformval>
      </variable>
     </module>
     <variable name="Trips_per_period">
      <title>Trips per period</title>
      <units>trips/period</units>
      <description>Number of trips per period</description>
      <definition>var a:= sum(scenarios_output[output1='Trips'],zone);
a:= if Mode1='Composite' then a else 0;
a:= if Vehicle='Car' then (if Mode1='Car' then a[Mode1='Composite'] else 0) else a;
a:= sum(a,Vehicle);
a</definition>
      <nodelocation>56,216,1</nodelocation>
      <nodesize>48,24</nodesize>
      <windstate>2,102,90,476,257</windstate>
      <valuestate>2,20,201,446,428,0,MIDM</valuestate>
      <reformval>[Length,Comp_fr]</reformval>
      <att__totalsindex>[Index Length]</att__totalsindex>
     </variable>
     <variable name="Cost_to_stakeholder">
      <title>Cost to stakeholder</title>
      <units>e/trip</units>
      <description>The cost per trip for a random individual passenger. These values have been weighted by the stakeholder-specific weights (Cost strength).
The costs are first calculated for an average trip from total costs and total numbers of trips. The costs of individual car trips depend on the number of passengers. Therefore, the average cost is multiplied by the average number of passengers and divided by the number of passengers in the particular case we are looking at.</description>
      <definition>var a:= mean(Group_size)/sample(Group_size);
a:= if cost_structure &lt;&gt;'Time' and Mode1='Car' then a else 1;
a:= a*cost_per_trip;
a:= if isnan(a) then 0 else a;
a:= a*cost_strength;
sum(a,cost_structure)</definition>
      <nodelocation>304,360,1</nodelocation>
      <nodesize>48,24</nodesize>
      <windstate>2,468,14,515,590</windstate>
      <valuestate>2,133,66,833,363,0,MEAN</valuestate>
      <graphsetup>Graphtool:0
Distresol:10
Diststeps:1
Cdfresol:5
Cdfsteps:1
Symbolsize:6
Baroverlap:0
Linestyle:10
Frame:1
Grid:1
Ticks:1
Mesh:1
Scales:1
Rotation:45
Tilt:0
Depth:70
Frameauto:1
Showkey:1
Xminimum:0
Xmaximum:100
Yminimum:0
Ymaximum:9
Zminimum:1
Zmaximum:2
Xintervals:0
Yintervals:0
Includexzero:0
Includeyzero:0
Includezzero:0
Statsselect:[1,1,1,1,1,0,0,0]
Probindex:[0.05,0.25,0.5,0.75,0.95]
</graphsetup>
      <fontstyle>Arial, 2</fontstyle>
      <reformval>[Stakeholder,Mode1]</reformval>
      <att__totalsindex>[Index Cost_structure]</att__totalsindex>
      <att__discretenessinf>[0,0,0,0]</att__discretenessinf>
     </variable>
     <index name="Stakeholder">
      <title>Stakeholder</title>
      <description>There are three different stakeholders: 
'Passenger' is a random sample of passengers who have chosen the personal car in the business-as-usual scenario, and may choose between car and composite traffic in other scenarios.
'Society' the community that is responsible for the well-being of citizens in the metropolitan area. It also has the ability to pay subsidies to public transportation. Societal costs include other costs than passenger costs, such as health effects of air pollution, and opportunity costs of parking space.
'Bus company', the composite traffic service provider, is a simple stakeholder and does not therefore show up in the stakeholder index. Its only interest (in the model) is to get a reasonable profit ('Ticket' cost) from each composite trip (in addition to covering direct costs).</description>
      <definition>['Passenger','Society']</definition>
      <nodelocation>176,392,1</nodelocation>
      <nodesize>48,12</nodesize>
     </index>
     <module name="Cost_elements">
      <title>Cost elements</title>
      <description>This module contains the detailed descriptions of the unit costs and other input variables that are used to calculate the pressures of each scenario. The values used are dependent on the context. For example, the car price is the price that a random new car would cost, and it has therefore large uncertainty. On the other hand, the price of a 4-seat composite vehicle is the average price a taxi-style car would cost in Finland, and the confidence intervals are narrower because there is no individual uncertainty. This is because the price of an individual car affects the costs of individual car trips, while the cost of a composite trip is dependent on the total cost of vehicles to the service provider.</description>
      <author>ktluser</author>
      <date>3. marta 2004 16:37</date>
      <defaultsize>48,24</defaultsize>
      <nodelocation>176,296,1</nodelocation>
      <nodesize>48,24</nodesize>
      <diagstate>1,158,13,397,505,17</diagstate>
      <aliases>[Alias Cost_elements1]</aliases>
      <chance name="Emission_factor">
       <title>Emission factor</title>
       <units>g/km</units>
       <description>Fine particle and carbon dioxide unit emissions for average vehicles. Fine particle emissions are taken from the Lipasto model using average (mixed gasoline and diesel) values for personal car and diesel EURO3 (applied since 2000) values for composite vahicles. For CO2, typical emissions of a new car were used based on the Finnish Vehicle Administration AKE. The following vehicles are used as typical examples of the class: 
8-seat vehicle: Toyota Hiace 2.5 D4D 100 4 door long DX bus
4-seat vehicle: Toyota Corolla 2.0 90 D4D Linea Terra 5 door Hatchback (diesel)
Car: Toyota Corolla 1.6 VVT-i Linea Terra 5ov Hatchback (gasoline)</description>
       <definition>var a:= triangular(0.3,1,1.7);
var b:= triangular(0.9,1,1.1);
Table(Vehicle,Emission)(
0.1*a,232*b,
0.1*a,232*b,
0.1*a,153*b,
0.1*a,153*b,
0.1*a,153*b,
0.047*triangular(0,1,2),168*triangular(0.9,1,1.1)
)</definition>
       <nodelocation>192,88,1</nodelocation>
       <nodesize>48,24</nodesize>
       <windstate>2,45,51,618,623</windstate>
       <defnstate>2,545,214,416,303,0,MIDM</defnstate>
       <valuestate>2,56,66,416,303,0,MEAN</valuestate>
       <nodecolor>65535,52427,65534</nodecolor>
       <reformdef>[Emission,Vehicle]</reformdef>
       <reformval>[Emission,Vehicle]</reformval>
       <reference>http://lipasto.vtt.fi/yksikkopaastot/henkiloautotkeskimaarin.htm

P&#x8A;&#x8A;kaupunkiseudun julkaisusarja B1999: 5. Vaihtoehtoisten polttoaineiden k&#x8A;ytt&#x9A;mahdollisuudet joukkoliikentess&#x8A; P&#x8A;&#x8A;kaupunkiseudulla. Taulukko 3, Keskusta ja esikaupunki.

Autorekisterikeskus AKE: Uuden auton kulutustiedot. EKOAKE, huhtikuu 2003.</reference>
      </chance>
      <index name="Emission">
       <title>Emission</title>
       <definition>['PM','CO2']</definition>
       <nodelocation>192,120,1</nodelocation>
       <nodesize>48,12</nodesize>
      </index>
      <chance name="Vehicle_price">
       <title>Vehicle price</title>
       <units>e/vehicle</units>
       <description>Price of a new vehicle. Note that the interpretation is slightly different with different vehicles.
The car price is the price that a random new car would cost, and it has therefore large uncertainty. The price of a composite vehicle is the average price of a taxi-style car in Finland, and the confidence intervals are narrower because there is no individual uncertainty. This is because the price of an individual car affects the costs of individual car trips, while the cost of a composite trip is dependent on the total cost of vehicles to the service provider.</description>
       <definition>var a:= 39.52K*Triangular(0.75,1,1.25);
var b:= 22.6K*Triangular(0.75,1,1.25);
var c:= lognormal(19.1K,1.5);
array(vehicle,[a,a,b,b,b,c])</definition>
       <nodelocation>56,32,1</nodelocation>
       <nodesize>48,24</nodesize>
       <windstate>2,102,90,476,375</windstate>
       <defnstate>2,22,50,416,303,0,MIDM</defnstate>
       <valuestate>2,68,58,839,549,1,PDFP</valuestate>
       <nodecolor>65535,52427,65534</nodecolor>
       <graphsetup>Graphtool:0
Distresol:10
Diststeps:1
Cdfresol:5
Cdfsteps:1
Symbolsize:6
Baroverlap:0
Linestyle:1
Frame:1
Grid:1
Ticks:1
Mesh:1
Scales:1
Rotation:45
Tilt:0
Depth:70
Frameauto:1
Showkey:1
Xminimum:-20K
Xmaximum:80K
Yminimum:-1u
Ymaximum:1u
Zminimum:1
Zmaximum:6
Xintervals:0
Yintervals:0
Includexzero:0
Includeyzero:0
Includezzero:0
Statsselect:[1,1,1,1,1,0,0,0]
Probindex:[0.05,0.25,0.5,0.75,0.95]
</graphsetup>
      </chance>
      <chance name="Vehicle_lifetime">
       <title>Vehicle lifetime</title>
       <units>a</units>
       <description>Expected operation time of a new vehicle.</description>
       <definition>var a:= 7*Triangular(0.75,1,1.25);
var b:= 5*Triangular(0.75,1,1.25);
var c:= 9*Triangular(0.7,1,1.3);
array(vehicle,[a,a,b,b,b,c])</definition>
       <nodelocation>56,88,1</nodelocation>
       <nodesize>48,24</nodesize>
       <windstate>2,102,90,476,484</windstate>
       <defnstate>2,14,383,416,303,0,MIDM</defnstate>
       <nodecolor>65535,52427,65534</nodecolor>
      </chance>
      <chance name="Fuel_consumption">
       <title>Fuel consumption</title>
       <units>l/km</units>
       <description>Fuel consumption of a vehicle. It is assumed that composite vehicles use diesel fuel and cars use gasoline.  The values are based on standardised European consumption values of a new car.</description>
       <definition>var a:= (8.7/100)*Triangular(0.75,1,1.25);
var b:= (5.7/100)*Triangular(0.75,1,1.25);
var c:= (8/100)*Triangular(0.5,1,1.5);
array(vehicle,[a,a,b,b,b,c])</definition>
       <nodelocation>56,160,1</nodelocation>
       <nodesize>48,24</nodesize>
       <windstate>2,454,28,476,455</windstate>
       <defnstate>2,425,410,416,303,0,MIDM</defnstate>
       <valuestate>2,152,162,416,303,1,PDFP</valuestate>
       <nodecolor>65535,52427,65534</nodecolor>
      </chance>
      <chance name="Fuel_price">
       <title>Fuel price</title>
       <units>e/l</units>
       <description>Diesel price for composite vehicles; gasoline price for cars. The values are based on rough follow-up of retail prices in Finland in fall 2004 - summer 2005.</description>
       <definition>var a:= 0.95*triangular(0.8,1,1.2);
var b:= 1.22*triangular(0.8,1,1.2);
array(Vehicle,[a,a,a,a,a,b])</definition>
       <nodelocation>56,216,1</nodelocation>
       <nodesize>48,24</nodesize>
       <windstate>2,102,90,476,529</windstate>
       <defnstate>2,481,182,416,246,0,MIDM</defnstate>
       <valuestate>2,264,274,697,303,1,PDFP</valuestate>
       <nodecolor>65535,52427,65534</nodecolor>
       <att__discretenessinf>[0,0,0,0]</att__discretenessinf>
       <reference>St1 gas station, Kuopio keskusta, 6.9.2004.</reference>
      </chance>
      <chance name="Driver_salary">
       <title>Driver salary</title>
       <units>e/h</units>
       <description>Monthly salary and social security costs (35 %), and scaled to one hour assuming 160 hours of work per month. The salary is based on that of bus drivers in municipality-owned bus companies.</description>
       <definition>var a:= 2313/160*1.35;
normal(a,a*0.18)</definition>
       <nodelocation>192,32,1</nodelocation>
       <nodesize>48,24</nodesize>
       <windstate>2,102,90,476,468</windstate>
       <valuestate>2,411,332,416,303,0,CONF</valuestate>
       <nodecolor>65535,52427,65534</nodecolor>
       <att__discretenessinf>[0,0,0,0]</att__discretenessinf>
       <reference>Statistics Finland 2005 &lt;a href= &quot;http://statfin.stat.fi/StatWeb/start.asp?LA=en&amp;lp=home&amp;DM=SLEN&quot; &gt;Click&lt;/a&gt;</reference>
      </chance>
      <chance name="Parking_space">
       <title>Parking space</title>
       <units>e/d/parking space</units>
       <description>Cost of a parking space to the society due to the opportunity loss of the land, and maintenance costs.</description>
       <definition>var va1:= 1.05^30;
var a:= 20*3000;
a:= (a-a/va1)*va1;
a:= a/30/365;
a/2*lognormal(1,1.3)</definition>
       <nodelocation>192,272,1</nodelocation>
       <nodesize>48,24</nodesize>
       <windstate>2,102,90,476,328</windstate>
       <valuestate>2,40,50,416,303,0,MIDM</valuestate>
       <nodecolor>65535,52427,65534</nodecolor>
       <att__discretenessinf>[0,0,0,0]</att__discretenessinf>
      </chance>
      <chance name="Emission_unit_cost">
       <title>Emission unit cost</title>
       <units>e/kg</units>
       <description>Assumptions:  Primary fine particle emissions of 24290 kg/a caused 12.5 deaths in a risk assessment study in Helsinki (Tainio et al, 2005). We here use the distribution of deaths per emission derived from that study. The value of a statistical life is 0.98-2 Me (Watkiss et al., 2005). The official value for road economy calculations is 201.879 e/kg (LVM, 2003). This value is within the range derived from Tainio, but clearly lower than the mean. 

CO2 emission price comes from the emission trade market. According to Helsingin Sanomat (7 May, 2005), it was 18 e/ton in 5 Apr, 2005, although it had been lower during previous months. In July, it was approaching 30 e/ton according to Taloussanomat. The official value for road economy calculations is 32 e/ton (LVM, 2003), which is within the range used here.</description>
       <definition>var a:=  Pm_unit_lethality;
array(Emission, [a*uniform(0.98M,2M), uniform(5,40)/1000])</definition>
       <nodelocation>192,216,1</nodelocation>
       <nodesize>48,24</nodesize>
       <windstate>2,73,7,548,645</windstate>
       <defnstate>2,466,127,416,303,0,MIDM</defnstate>
       <valuestate>2,54,148,672,472,1,PDFP</valuestate>
       <nodecolor>65535,52427,65534</nodecolor>
       <graphsetup>Graphtool:0
Distresol:10
Diststeps:1
Cdfresol:5
Cdfsteps:1
Symbolsize:6
Baroverlap:0
Linestyle:1
Frame:1
Grid:1
Ticks:1
Mesh:1
Scales:1
Rotation:45
Tilt:0
Depth:70
Frameauto:1
Showkey:1
Xminimum:0
Xmaximum:1
Yminimum:0
Ymaximum:1
Zminimum:0
Zmaximum:1
Xintervals:0
Yintervals:0
Includexzero:0
Includeyzero:0
Includezzero:0
Statsselect:[1,1,1,1,1,0,0,0]
Probindex:[0.05,0.25,0.5,0.75,0.95]
</graphsetup>
       <att__discretenessinf>[0,0,0,0]</att__discretenessinf>
       <reference>Tainio, M., Tuomisto, J.T., H&#x8A;nninen, O., Aarnio, P., Koistinen, K.J., Jantunen, M.J., and Pekkanen J. Health effects caused by primary particulate matter (PM2.5) emitted from buses in the Helsinki Metropolitan Area, Finland. Risk Analysis, Vol. 25, No.1, 2005. pp. 151-160.
&#x7B;[Tainio, 2005 96 /id]&#x7D;
&lt;a href=&quot;http://www.blackwell-synergy.com/links/doi/10.1111/j.0272-4332.2005.00574.x/abs/&quot;&gt;Link to publisher&lt;/a&gt;

&#x7B;[Watkiss, 2005]&#x7D; &lt;a href=&quot;http://europa.eu.int/comm/environment/air/cafe/activities/cba_baseline_results2000_2020.pdf&quot;&gt;Click&lt;/a&gt;

&#x7B;[LVM, 2003]&#x7D; &lt;a href=&quot;http://www.mintc.fi/www/sivut/dokumentit/julkaisu/mietinnot/2003/b292003.pdf&quot;&gt;Click&lt;/a&gt;</reference>
      </chance>
      <chance name="Trips_per_car">
       <title>Trips per car</title>
       <units>trips/d/car</units>
       <description>Number of trips per car per day, i.e. the cumulative number of passenger that use the car during the day. This value is used to calculate the need of cars.</description>
       <definition>uniform(4,10)</definition>
       <nodelocation>312,88,1</nodelocation>
       <nodesize>48,24</nodesize>
       <nodecolor>65535,52427,65534</nodecolor>
      </chance>
      <chance name="Ticket">
       <title>Ticket</title>
       <units>e/trip</units>
       <description>The income the service provider wants to get from composite traffic users in addition to the price of the direct costs (vehicle, fuel, driver, and parking costs).</description>
       <definition>Uniform( 0.2, 0.6 )</definition>
       <nodelocation>312,160,1</nodelocation>
       <nodesize>48,24</nodesize>
       <nodecolor>65535,52427,65534</nodecolor>
      </chance>
      <chance name="Group_size">
       <title>Group size</title>
       <units>passengers</units>
       <description>Size of group traveling together for a random passenger.</description>
       <definition>var a:= Car_occupancy*occupancy;
a:= a/sum(a,occupancy);
chancedist(a,occupancy,occupancy)</definition>
       <nodelocation>192,328,1</nodelocation>
       <nodesize>48,24</nodesize>
       <windstate>2,355,136,476,344</windstate>
       <valuestate>2,445,95,416,473,0,MEAN</valuestate>
       <nodecolor>65535,52427,65534</nodecolor>
      </chance>
      <index name="Occupancy">
       <title>Occupancy</title>
       <description>An index for the number of passengers in a personal car.</description>
       <definition>1..5</definition>
       <nodelocation>56,360,1</nodelocation>
       <nodesize>48,12</nodesize>
      </index>
      <chance name="Rush_delay">
       <title>Rush delay</title>
       <units>h, fraction</units>
       <description>Delay that is caused by increased link intensity. The node contains two values. Delay is the average time of delay due to traffic jams during daytime. Reduction is the relative reduction to 'Link intensity' (average vehicle flow on the 30 most busy roads at 8.00-9.00 AM) that is needed to reduce the delay to 0 min.</description>
       <definition>Table(Self)(
(Triangular(0,0,10)/60),0.3)</definition>
       <indexvals>['Delay','Reduction']</indexvals>
       <nodelocation>312,32,1</nodelocation>
       <nodesize>48,24</nodesize>
       <windstate>2,102,90,476,386</windstate>
       <defnstate>2,592,87,416,303,0,MIDM</defnstate>
       <valuestate>2,40,50,416,303,0,SAMP</valuestate>
       <nodecolor>65535,52427,65534</nodecolor>
       <reformval>[Rush_delay,Run]</reformval>
       <att__discretenessinf>[0,0,0,0]</att__discretenessinf>
      </chance>
      <chance name="Parking_price">
       <title>Parking price</title>
       <units>e/trip</units>
       <description>The cost of 30 min parking in zones 1, 2, 3 in Helsinki. It is assumed that each car trip involves 30 min of parking during daytime, while during evening and night, the parking is free. Also daytime parking at home is included in these estimates, although it is difficult to valuate. In any case, it is common to pay at least 5-10 euro per month for a parking place (or more for a garage), which is 15-30 cents per day. Due to the uncertainties, the confidence intervals are large.</description>
       <definition>Table(Period,Zone)(
((2.4*0.5)*Triangular(0,1,2)),((1.2*0.5)*Triangular(0,1,2)),((0.6*0.5)*Triangular(0,1,2)),
0,0,0,
0,0,0
)</definition>
       <nodelocation>312,272,1</nodelocation>
       <nodesize>48,24</nodesize>
       <windstate>2,102,90,476,392</windstate>
       <defnstate>2,336,267,416,303,0,MIDM</defnstate>
       <valuestate>2,232,242,416,303,1,PDFP</valuestate>
       <nodecolor>65535,52427,65534</nodecolor>
       <reformdef>[Period,Zone]</reformdef>
      </chance>
      <chance name="Accidents">
       <title>Accidents</title>
       <units>cases/a</units>
       <description>The number of injuries and deaths in traffic accidents in Vantaa, Espoo, and Helsinki, respectively. It is assumed that the number of 2002 or 2003 statistics is the expectation. Poisson distribution is used to describe the uncertainty.

Taulukko 1-1 Liikenneonnettomuudet Vantaalla v. 2002
Yhteens&#x8A; Hvo Ovo Loukkaantui Kuoli
Auto-onnettomuus 570 100 470 155 5
Moottoripy&#x9A;r&#x8A;onnettomuus 23 15 8 13 2
Mopo-onnettomuus 14 6 8 7 0
Polkupy&#x9A;r&#x8A;onnettomuus 47 37 10 40 0
Jalankulkijaonnettomuus 33 29 4 31 0
Yhteens&#x8A; tieliikenne 687 187 500 246 7
Raideliikenne (jk) 8 8 - 1 7
Hvo= henkil&#x9A;vahinkoon johtanut onn.
Ovo= omaisuusvahinkoon johtanut onn.

LIIKENNEONNETTOMUUDET VUONNA 2003

Pelti rytisi Espoon alueella viime vuonna yhteens&#x8A; 434 kertaa. Henkil&#x9A;vahinko-onnettomuuksia oli 135, niiss&#x8A; kuoli 3 ja loukkaantui 159 henkil&#x9A;&#x8A;. Edelliseen vuoteen verrattuna liikenneonnettomuuksien m&#x8A;&#x8A;r&#x8A; k&#x8A;&#x8A;ntyi hienoiseen laskuun. Vuonna 2002 tilastoitiin 538 onnettomuutta. Liikenneonnettomuustiedot on koottu poliisille ilmoitetuista onnettomuustapauksista.

Onnettomuuskustannukset
Liikenneonnettomuudet aiheuttivat Helsingiss&#x8A; vuonna
2003 yhteens&#x8A; 244 miljoonan euron yhteiskunnalliset
kustannukset. Henkil&#x9A;vahinkoihin johtaneiden onnettomuuksien
osuus oli 213 miljoonaa euroa. Laskelma perustuu
liikenne- ja viestint&#x8A;ministeri&#x9A;n hyv&#x8A;ksymiin liikenneonnettomuuksien
yksikk&#x9A;kustannuksiin vuodelta
2000. Kustannuksissa ovat mukana onnettomuuksien
aiheuttamat reaalitaloudelliset menetykset ja ns. hyvinvoinnin
menetys. Taloudellisia kustannuksia ovat sairaanhoitokulut,
uhrin ty&#x9A;n menetys, ajoneuvovahingot
sek&#x8A; muut aineelliset vahingot.</description>
       <definition>Table(Self)(
Poisson(((246+159)+724)),Poisson(((7+3)+16)))</definition>
       <indexvals>['Injuries','Deaths']</indexvals>
       <nodelocation>312,408,1</nodelocation>
       <nodesize>48,24</nodesize>
       <windstate>2,82,80,500,500</windstate>
       <defnstate>2,578,153,416,303,0,MIDM</defnstate>
       <valuestate>2,136,146,416,303,0,STAT</valuestate>
       <nodecolor>65535,52427,65534</nodecolor>
       <graphsetup>Graphtool:0
Distresol:10
Diststeps:1
Cdfresol:5
Cdfsteps:1
Symbolsize:6
Baroverlap:0
Linestyle:1
Frame:1
Grid:1
Ticks:1
Mesh:1
Scales:1
Rotation:45
Tilt:0
Depth:70
Frameauto:1
Showkey:1
Xminimum:0
Xmaximum:1
Yminimum:0
Ymaximum:1
Zminimum:0
Zmaximum:1
Xintervals:0
Yintervals:0
Includexzero:0
Includeyzero:0
Includezzero:0
Statsselect:[1,1,1,1,1,0,0,0]
Probindex:[0.05,0.25,0.5,0.75,0.95]
</graphsetup>
       <att__discretenessinf>[0,0,0,1]</att__discretenessinf>
       <reference>Liikenneonnettomuudet Vantaalla 2002. C21:2003. Vantaan kaupunki, Vantaa 2003. &lt;a href=&quot;http://www.vantaa.fi/i_liitetiedosto.asp?path=1;135;137;221;1761;1827;7348;7349&quot;&gt;Internet PDF&lt;/a&gt;

Liikenneonnettomuudet Helsingiss&#x8A; vuonna 2003. &lt;a href=&quot;http://www.hel.fi/ksv/hela/Kaupunkisuunnittelulautakunta/Esityslistat/liitteet/041670240.pdf&quot;&gt;Internet file&lt;/a&gt;

Espoon kaupunki, liikenneturvallisuus. &lt;a href=&quot;http://www.espoo.fi/xsl_taso2_alasivuilla.asp?path=1;606;607;4214;7808&quot;&gt;Internet page&lt;/a&gt;

http://www.tieh.fi/liikenneturvallisuus/lion04.pdf

</reference>
      </chance>
      <chance name="Accident_costs">
       <title>Accident costs</title>
       <units>e/d</units>
       <description>The societal costs of traffic accidents were 227 million euro in Helsinki in 2004. For the whole metropolitan area, this is more than 1 million euro per day. The numbers are scaled up from Helsinki to the metropolitan area based on the numbers of injured people in accidents. The uncertainty is based on the standard deviation of the variable Accidents (deaths), which is ca. 20% of the mean.

The accident cost number for Helsinki is scaled up by the number of injuries in the whole Helsinki Metropolitan Area (for data and references, see Accidents).

&quot;Onnettomuuskustannukset
Liikenneonnettomuudet aiheuttivat Helsingiss&#x8A; vuonna
2003 yhteens&#x8A; 244 miljoonan euron yhteiskunnalliset
kustannukset. Henkil&#x9A;vahinkoihin johtaneiden onnettomuuksien
osuus oli 213 miljoonaa euroa. Laskelma perustuu
liikenne- ja viestint&#x8A;ministeri&#x9A;n hyv&#x8A;ksymiin liikenneonnettomuuksien
yksikk&#x9A;kustannuksiin vuodelta
2000. Kustannuksissa ovat mukana onnettomuuksien
aiheuttamat reaalitaloudelliset menetykset ja ns. hyvinvoinnin
menetys. Taloudellisia kustannuksia ovat sairaanhoitokulut,
uhrin ty&#x9A;n menetys, ajoneuvovahingot
sek&#x8A; muut aineelliset vahingot.&quot;</description>
       <definition>var a:= 227M*((246+159+724)/724)/365;
normal(a,a/5)</definition>
       <nodelocation>312,328,1</nodelocation>
       <nodesize>48,24</nodesize>
       <windstate>2,511,78,500,544</windstate>
       <valuestate>2,26,124,416,303,1,PDFP</valuestate>
       <nodecolor>65535,52427,65534</nodecolor>
       <att__discretenessinf>[0,0,0,0]</att__discretenessinf>
       <reference>Liikenneonnettomuudet Helsingiss&#x8A; vuonna 2003. &lt;a href=&quot;http://www.hel.fi/ksv/hela/Kaupunkisuunnittelulautakunta/Esityslistat/liitteet/041670240.pdf&quot;&gt;Internet file&lt;/a&gt;
Liikenneonnettomuudet Helsingiss&#x8A; vuonna 2004. &lt;a href=&quot;http://www.hel.fi/ksv/Mita_suunnitellaan/Liikenne/tilastoja/liikenneonnettomuudet2004.pdf&quot;&gt; Internet file &lt;/a&gt; 
http://www.ytv.fi/FIN/seutu_ymparistotietoja/liikkuminen/onnettomuudet/etusivu.htm</reference>
      </chance>
      <constant name="Cars_should_also_hav">
       <title>Cars should also have variation</title>
       <description>The costs of car have large individual variation. This might be an important factor in the comparison of car and composite traffic. This is  not currently done but could be considered in the future versions of the model.</description>
       <definition>Fuel_consumption;
Vehicle_lifetime;
Vehicle_price;
0</definition>
       <nodelocation>464,48,1</nodelocation>
       <nodesize>48,29</nodesize>
      </constant>
      <constant name="The_costs_are_calcul">
       <title>The costs are calculated for a passenger who has a car in the household and is trying to decide between the car and composite traffic</title>
       <description>The costs are calculated for a passenger who has a car in the household and is trying to decide between the car and composite traffic.</description>
       <definition>vehicle_price</definition>
       <nodelocation>464,160,1</nodelocation>
       <nodesize>68,72</nodesize>
       <nodeinfo>1,1,1,1,1,1,0,,1,</nodeinfo>
       <windstate>2,102,90,476,427</windstate>
       <aliases>[Alias The_costs_are_calcu1]</aliases>
      </constant>
      <chance name="Time_unit_cost">
       <title>Time unit cost</title>
       <units>e/h</units>
       <description>The cost of time spent waiting for a composite vehicle or in  traffic jam.</description>
       <definition>Triangular( 0, 5.9, 11.8 )</definition>
       <indexvals>['Delay','Reduction','Cost']</indexvals>
       <nodelocation>312,216,1</nodelocation>
       <nodesize>48,24</nodesize>
       <windstate>2,102,90,476,301</windstate>
       <defnstate>2,199,277,416,303,0,MIDM</defnstate>
       <nodecolor>65535,52427,65534</nodecolor>
      </chance>
      <chance name="Group_subvention">
       <title>Group subvention</title>
       <units>e/trip</units>
       <description>This subvention is given to passengers that travel in groups with more than one person. The idea is that the subsidy is an amount (uncertain to the decision-maker) which is given to everyone in the group except the first one. In this way, the total group subsidy increases with the size of the group (just like the efficiency of car travelling increases with more passengers). We assume here that the groups are identical in both car and composite modes.</description>
       <definition>var a:= uniform(0,2);
a:= a*(sample(Group_size)-1)/sample(Group_size);
if subsidise_groups_='Yes' then a else 0</definition>
       <nodelocation>192,408,1</nodelocation>
       <nodesize>48,24</nodesize>
       <windstate>2,144,229,512,326</windstate>
       <valuestate>2,136,146,416,303,0,MIDM</valuestate>
       <nodecolor>65535,52427,65534</nodecolor>
       <reformval>[Run,Subsidise_groups_]</reformval>
      </chance>
      <decision name="Subsidise_groups_">
       <title>Subsidise groups?</title>
       <description>Personal car becomes more efficient if there are several passengers. To attract groups to use the composite traffic, it is possible to subsidise groups so that there is a certain reduction in the ticket price. This node determines whether group subsidies are considered in the model or not. In the default model, this variable is set to No.</description>
       <definition>Choice(Self,2)</definition>
       <nodelocation>56,408,1</nodelocation>
       <nodesize>48,24</nodesize>
       <windstate>2,102,90,476,342</windstate>
       <aliases>[Formnode Subsidise_groups_1]</aliases>
       <domain>['Yes','No']</domain>
      </decision>
      <variable name="Car_occupancy">
       <title>Car occupancy</title>
       <units>fraction</units>
       <description>Proportion of cars with different number of passengers. The last number is divided into occupancy '4' and '5' based on author judgement. The original data is from streets entering downtown Helsinki during a weekday (from 6.00 to 21.00) in May. 
driver 72.0 %
driver+1 passenger 23.3 %
driver+2 passengers 3.3 %
driver+ at least 3 passenger 1.4 %</description>
       <definition>var a:= array(occupancy,[0.72,0.233,0.033,0.01,0.004]);
a</definition>
       <nodelocation>56,328,1</nodelocation>
       <nodesize>48,24</nodesize>
       <windstate>2,102,90,476,345</windstate>
       <valuestate>2,445,95,416,473,0,MIDM</valuestate>
       <nodecolor>65535,52427,65534</nodecolor>
      </variable>
      <chance name="Car_maintenance">
       <title>Car maintenance</title>
       <units>e/km</units>
       <description>Maintenance costs (service, tyres, oil etc.). This is based on Autoliitto's report 'Costs of car 2004'. Insurance and use tax are excluded, as like capital costs, there may be other reasons to own the car, and then these would be sunken costs.
Original values assuming an old car with the original price 20000 e, 20000 km/a of driving (e/a):
Maintenance 844
Tyres 320
total 1164/20000 = 0.0582 e/km</description>
       <definition>Triangular( 0.03, 0.058, 0.086 )</definition>
       <nodelocation>56,272,1</nodelocation>
       <nodesize>48,24</nodesize>
       <valuestate>2,210,329,416,303,0,MEAN</valuestate>
       <nodecolor>65535,52427,65534</nodecolor>
      </chance>
      <chance name="Pm_unit_lethality">
       <title>PM unit lethality</title>
       <units>deaths/kg</units>
       <description>Assumptions:  Primary fine particle emissions of 24290 kg/a caused 12.5 deaths in a risk assessment study in Helsinki (Tainio et al, 2005). We use the distribution of deaths per emission derived from that study.</description>
       <definition>var a:=  fractiles([
-7.223e-004,
5.640e-006,
4.228e-005,
5.987e-005,
8.013e-005,
1.150e-004,
2.037e-004,
2.939e-004,
3.598e-004,
4.132e-004,
4.640e-004,
5.139e-004,
5.662e-004,
6.233e-004,
6.854e-004,
7.577e-004,
8.441e-004,
9.519e-004,
1.093e-003,
1.314e-003,
2.805e-003]);
a</definition>
       <nodelocation>192,160,1</nodelocation>
       <nodesize>48,24</nodesize>
       <windstate>2,102,90,476,428</windstate>
       <defnstate>2,466,127,416,303,0,MIDM</defnstate>
       <valuestate>2,54,148,672,472,1,PDFP</valuestate>
       <nodecolor>65535,52427,65534</nodecolor>
       <graphsetup>Graphtool:0
Distresol:10
Diststeps:1
Cdfresol:5
Cdfsteps:1
Symbolsize:6
Baroverlap:0
Linestyle:1
Frame:1
Grid:1
Ticks:1
Mesh:1
Scales:1
Rotation:45
Tilt:0
Depth:70
Frameauto:1
Showkey:1
Xminimum:0
Xmaximum:1
Yminimum:0
Ymaximum:1
Zminimum:0
Zmaximum:1
Xintervals:0
Yintervals:0
Includexzero:0
Includeyzero:0
Includezzero:0
Statsselect:[1,1,1,1,1,0,0,0]
Probindex:[0.05,0.25,0.5,0.75,0.95]
</graphsetup>
       <att__discretenessinf>[0,0,0,0]</att__discretenessinf>
       <reference>Tainio, M., Tuomisto, J.T., H&#x8A;nninen, O., Aarnio, P., Koistinen, K.J., Jantunen, M.J., and Pekkanen J. Health effects caused by primary particulate matter (PM2.5) emitted from buses in the Helsinki Metropolitan Area, Finland. Risk Analysis, Vol. 25, No.1, 2005. pp. 151-160.
&#x7B;[Tainio, 2005 96 /id]&#x7D;
&lt;a href=&quot;http://www.blackwell-synergy.com/links/doi/10.1111/j.0272-4332.2005.00574.x/abs/&quot;&gt;Link to publisher&lt;/a&gt;</reference>
      </chance>
     </module>
     <index name="Comp_fr">
      <title>Comp fr</title>
      <description>The fraction of trips that were previously performed by personal car but are performed by composite traffic in the scenario.</description>
      <definition>[0,0.02,0.05,0.1,0.25,0.4,0.45,0.5,0.55,0.65,0.75,0.9,1]</definition>
      <nodelocation>176,64,1</nodelocation>
      <nodesize>48,12</nodesize>
      <windstate>2,460,148,476,416</windstate>
      <valuestate>2,236,315,416,303,0,MIDM</valuestate>
      <att__discretenessinf>[0,0,0,0]</att__discretenessinf>
     </index>
     <index name="Guar">
      <title>Guar</title>
      <description>The level of composite traffic guarantee. This means that trips within certain areas will be organised by composite travel, while areas outside this guarantee remain without the service. The point in using this index is to explore whether composite traffic can be started with low profile and expanded geographically as more people start using it.</description>
      <definition>[1,2,3,4,5,6,7]</definition>
      <nodelocation>176,88,1</nodelocation>
      <nodesize>48,12</nodesize>
      <att__discretenessinf>[0,0,0,1]</att__discretenessinf>
     </index>
     <variable name="Choose_comp">
      <title>Choose comp</title>
      <description>You can choose which composite fraction(s) is (are) calculated. If you choose All, you will get a more thorough result, but it will take more memory and computation time, especially if 'Choose guar' or 'Choose period' are also All.</description>
      <definition>Choice(Comp_fr,0,True)</definition>
      <nodelocation>56,32,1</nodelocation>
      <nodesize>48,16</nodesize>
      <valuestate>2,40,50,416,382,0,DEFA</valuestate>
      <aliases>[Formnode Choose_comp1]</aliases>
      <nodecolor>52425,39321,65535</nodecolor>
      <domain>['item 1']</domain>
     </variable>
     <variable name="Choose_guar">
      <title>Choose guar</title>
      <description>You can choose which guarantee level(s) is (are) calculated. If you choose All, you will get a more thorough result, but it will take more memory and computation time, especially if 'Choose comp' or 'Choose period' are also All.</description>
      <definition>Choice(Guar,7,True)</definition>
      <nodelocation>56,64,1</nodelocation>
      <nodesize>48,16</nodesize>
      <windstate>2,-2,232,476,224</windstate>
      <aliases>[Formnode Choose_guar1]</aliases>
      <nodecolor>52425,39321,65535</nodecolor>
      <domain>['item 1']</domain>
     </variable>
     <variable name="Choose_period">
      <title>Choose period</title>
      <description>You can choose which period(s) is (are) calculated. If you choose All, you will get a more thorough result, but it will take more memory and computation time, especially if 'Choose guar' or 'Choose comp' are also All.</description>
      <definition>Choice(Period,1,True)</definition>
      <nodelocation>416,296,1</nodelocation>
      <nodesize>48,16</nodesize>
      <aliases>[Formnode Choose_period1]</aliases>
      <nodecolor>52425,39321,65535</nodecolor>
      <domain>['item 1']</domain>
     </variable>
     <module name="Detailed_costs">
      <title>Detailed costs</title>
      <description>Detailed costs and pressures. See each individual node for a full description.</description>
      <author>ktluser</author>
      <date>24. marta 2004 0:00</date>
      <defaultsize>48,24</defaultsize>
      <nodelocation>176,216,1</nodelocation>
      <nodesize>48,24</nodesize>
      <diagstate>1,402,104,96,441,17</diagstate>
      <variable name="Emission1">
       <title>Emission</title>
       <units>kg/d</units>
       <description>Total emissions based on kilometres driven. The unit emissions are based on standard values.</description>
       <definition>var a:= sum(scenarios_output,zone);
a:= a[output1='Vehicle km'];
a*Emission_factor/1000</definition>
       <nodelocation>64,192,1</nodelocation>
       <nodesize>48,16</nodesize>
       <windstate>2,218,232,476,224</windstate>
       <valuestate>2,43,56,717,317,0,MIDM</valuestate>
       <reformval>[Vehicle,Period]</reformval>
       <att__totalsindex>[Index Travel_type]</att__totalsindex>
      </variable>
      <variable name="Driver_need">
       <title>Driver need</title>
       <units>persons</units>
       <description>The number of full-time drivers needed in the composite traffic. This is based on the kilometres driven and an 8-hour working day. It is assumed that there is no waiting for drivers. This assumption probably causes underestimation of the true number.</description>
       <definition>var a:= Scenarios_output[output1='Vehicle km'];
a:= slice(a,region,1);
ceil(a/traffic_speed/8)</definition>
       <nodelocation>176,304,1</nodelocation>
       <nodesize>48,16</nodesize>
       <windstate>2,102,90,476,286</windstate>
       <valuestate>2,19,38,868,392,1,MIDM</valuestate>
       <reformval>[Comp_fr,Period]</reformval>
       <att__totalsindex>[Index Travel_type]</att__totalsindex>
      </variable>
      <variable name="Cars_needed">
       <title>Cars needed</title>
       <units>vehicles</units>
       <description>For composite vehicles, this comes directly from traffic optimising; for cars, it is simply the number of trips divided by the average number of trips per car per day. For cars, the amount needed is difficult to estimate, because most cars are needed also for trips beyond the area modelled here. Therefore, even if some trips are performed by composite traffic, it is possible that the number of cars needed remains the same but the number of trips per car decreases.</description>
       <definition>var a:= Trips_per_period[Mode1='Car']/Trips_per_car;
var b:= trips_per_period[Mode1='Composite'];
b:= b/sum(b,length);
b:= b*sum(sum(scenarios_output[output1='Vehicles'],zone),length);
b:= if Vehicle='Car' then a else b;
if periods=1 then b else 0</definition>
       <nodelocation>64,32,1</nodelocation>
       <nodesize>48,16</nodesize>
       <windstate>2,470,127,477,494</windstate>
       <valuestate>2,228,80,711,417,0,MIDM</valuestate>
       <reformval>[Vehicle,Comp_fr]</reformval>
       <att__totalsindex>[Index Length]</att__totalsindex>
      </variable>
      <variable name="Car_parking_cost">
       <title>Car parking cost</title>
       <units>e/d</units>
       <description>It is assumed that each car trip involves parking. However, composite traffic does not pay anything in parking meters. Instead, they have to pay for the land. This cost is calculated as Parking land cost.</description>
       <definition>scenarios_output[output1='Trips',Vehicle='Car']*parking_price</definition>
       <nodelocation>176,128,1</nodelocation>
       <nodesize>48,16</nodesize>
       <windstate>2,77,296,476,402</windstate>
       <valuestate>2,278,125,602,242,0,MIDM</valuestate>
       <reformval>[Period,Zone]</reformval>
      </variable>
      <variable name="Emission_cost">
       <title>Emission cost</title>
       <units>e/d</units>
       <description>Fine particles are assumed to cause 10 deaths per 17 ton emission, a result from buses in Helsinki (1). CO2 costs are based on the estimated costs of CO2 in the greenhouse gas emission market. The true health and environmental costs are probably clearly higher than the price of the emission market.</description>
       <definition>emission1*Emission_unit_cost</definition>
       <nodelocation>176,192,1</nodelocation>
       <nodesize>48,16</nodesize>
       <windstate>2,102,90,476,392</windstate>
       <valuestate>2,301,50,639,305,0,MIDM</valuestate>
       <reformval>[Vehicle,Emission]</reformval>
       <att__totalsindex>[Index Travel_type]</att__totalsindex>
      </variable>
      <variable name="Parking_land_cost">
       <title>Parking land cost</title>
       <units>e/d</units>
       <description>Cost of parking land. It is assumed that for composite vehicles, there is a fixed amount of reserved parking places. The cost is equal to the societal cost of the land use. This cost is allocated to short and long trips based on the number of trips.</description>
       <definition>var a:= scenarios_output;
var b:= a[output1='Trips'];
b:= b/sum(b,length);
a:= sum(a[output1='Parking lot'],length);
a*Parking_space*b</definition>
       <nodelocation>176,160,1</nodelocation>
       <nodesize>48,16</nodesize>
       <windstate>2,541,90,476,285</windstate>
       <valuestate>2,457,12,555,416,0,MIDM</valuestate>
       <reformval>[Zone,Vehicle]</reformval>
       <att__totalsindex>[Index Length]</att__totalsindex>
      </variable>
      <variable name="Taxi_accident_rate">
       <title>Taxi accident rate</title>
       <description>&quot;The accident risk of taxies (related to kilometres driven) is 40 percent lower than that of regular drivers. However, the accident density is 10.4 accidents per year per 100 cars, is double the number for private drivers.&quot;
</description>
       <definition>.6</definition>
       <nodelocation>344,48,1</nodelocation>
       <nodesize>48,24</nodesize>
       <nodecolor>65535,52427,65534</nodecolor>
       <reference>Ammattiliikenteen turvallisuuden kehitt&#x8A;minen. LINTU-projektin osaraportti 12. Research report 566/2000. VTT 2000, Espoo. &lt;a href=&quot;http://www.vtt.fi/rte/projects/srs/raportit/lintu_osa12_ammattiliik.pdf&quot;&gt;Internet PDF&lt;/a&gt;
</reference>
      </variable>
      <chance name="Acc_costs">
       <title>Acc costs</title>
       <units>e/d</units>
       <description>We assume that half of the accidents are attributable to personal car traffic, while the other half is attributable to other traffic modes (walking, cycling, public transportation). In addition, the accident risk is proportional to the change in traffic volume, but there is uncertainty about the slope. The expected value is that when traffic volume decreases 10%, accident risk decreases 5%; but it could vary between 0% and 10%. 

It is likely that these two assumptions underestimate rather than overestimate the benefit of composite traffic, but we were careful not to exaggerate the benefits. The guidelines for road projects #REF# assume that accidents are proportional to the traffic volume.</description>
       <definition>var a:= sum(scenarios_output,zone);
a:= a[output1='Vehicle km'];
var b:= sum(sum(sum(a,vehicle),length),period);
b:= (1-b/b[comp_fr=0])*triangular(0,0.5,1);
b:= (1-b)*accident_costs*0.5;
a:= a/sum(sum(sum(a,vehicle),length),period);
b*a</definition>
       <nodelocation>464,104,1</nodelocation>
       <nodesize>48,24</nodesize>
       <windstate>2,523,131,476,433</windstate>
       <valuestate>2,52,9,714,303,0,MIDM</valuestate>
       <reformval>[Period,Vehicle]</reformval>
       <att__totalsindex>[Index Length]</att__totalsindex>
       <att__discretenessinf>[0,0,0,0]</att__discretenessinf>
      </chance>
      <variable name="Acc_num">
       <title>Acc num</title>
       <description>A draft node. Not used in the model.</description>
       <definition>var a:= sum(scenarios_output,zone);
a:= a[output1='Vehicle km'];
var b:= sum(sum(sum(a,vehicle),length),period);
b:= (1-b/b[comp_fr=0])*triangular(0,0.5,1);
(1-b)*accidents*0.5</definition>
       <nodelocation>464,48,1</nodelocation>
       <nodesize>48,24</nodesize>
       <windstate>2,60,131,476,452</windstate>
       <valuestate>2,15,97,354,363,0,MIDM</valuestate>
       <reformval>[Accidents,Comp_fr]</reformval>
       <att__discretenessinf>[0,0,0,0]</att__discretenessinf>
      </variable>
      <variable name="Rush_bau">
       <title>Rush BAU</title>
       <units>vehicles/h</units>
       <description>The average number of vehicles per hour driving along a link for the 30 most busy links at 8.00-9.00 in the morning. These numbers are for business-as-usual scenario where there is no composite traffic.</description>
       <definition>var a:= Scen1_0[output1='Link intensity',length='&lt; 5 km'];
var c:= Scenarios1_0[input_var='Composite fraction'];
var g:= Scenarios1_0[input_var='Guarantee level'];
a:= if c=0 and  g=7 then a else 0;
sum(sum(sum(a,scenario1_0),Vehicle_noch),zone)</definition>
       <nodelocation>64,256,1</nodelocation>
       <nodesize>48,16</nodesize>
       <windstate>2,403,80,476,527</windstate>
       <valuestate>2,10,318,563,321,0,MIDM</valuestate>
       <graphsetup>Graphtool:0
Distresol:10
Diststeps:1
Cdfresol:5
Cdfsteps:1
Symbolsize:6
Baroverlap:0
Linestyle:10
Frame:1
Grid:1
Ticks:1
Mesh:1
Scales:1
Rotation:45
Tilt:0
Depth:70
Frameauto:1
Showkey:1
Xminimum:5
Xmaximum:15
Yminimum:0
Ymaximum:1M
Zminimum:1
Zmaximum:6
Xintervals:0
Yintervals:0
Includexzero:0
Includeyzero:0
Includezzero:0
Statsselect:[1, 1, 1, 1, 1, 0, 0, 0]
Probindex:[5%, 25%, 50%, 75%, 95%]
</graphsetup>
       <fontstyle>Arial, 5</fontstyle>
       <reformval>[Vehicle_noch,Period]</reformval>
      </variable>
      <variable name="Vehicle_cost">
       <title>Vehicle cost</title>
       <units>e/d</units>
       <description>Capital costs of the vehicle. It is assumed here that each vehicle is bought new and driven until the end of the  vehicle's lifetime. In reality, of course many cars change owners during their lifetime, and this causes variation between individual car-owners about how much their way of owning a car really causes capital costs. However, this source of variation was excluded for simpilicity. This choice can be defended with an argument that those car-owners who spend most on the capital costs, i.e. buy the most expensive cars or sell them when they are still rather new, are likely to count a smaller fraction of the capital cost of the car when comparing different modes of transport.</description>
       <definition>cars_needed*vehicle_price/vehicle_lifetime/365</definition>
       <nodelocation>176,32,1</nodelocation>
       <nodesize>48,16</nodesize>
       <reformval>[Period,Vehicle]</reformval>
      </variable>
      <variable name="Time_cost">
       <title>Time cost</title>
       <units>e/d</units>
       <description>Time costs has two parts: the cost of delays due to traffic jams; and the cost of waiting for composite vehicles. The traffic jam cost includes only the direct costs of actual delays. However, a likely much bigger cost is the need to reserve extra time because of the risk of a traffic jam. If this was included, the costs for both car and composite passengers would be smaller especially with high volumes of composite traffic.</description>
       <definition>index i:= ['Passengers in traffic jam','Waiting a composite vehicle'];
var a:= sum(scenarios_output,zone);
var b:= a[output1='Waiting']/60*a[output1='Trips'];
b:= if Vehicle='Car' then 0 else b*time_unit_cost;

var c:= a[output1='Link intensity',length='&lt; 5 km'];
c:= sum(c,Vehicle)/rush_bau;
c:= 1-min([(1-c)/rush_delay[rush_delay='Reduction'],1]);
var d:= a[output1='Trips'];
d:= if periods=1 then d else 0;
d:= d*rush_delay[rush_delay='Delay']*c*time_unit_cost;

d:= array(i,[d,b]);
sum(d,d.i)</definition>
       <nodelocation>176,256,1</nodelocation>
       <nodesize>48,16</nodesize>
       <windstate>2,30,65,476,526</windstate>
       <valuestate>2,165,294,634,303,0,MIDM</valuestate>
       <reformval>[Comp_fr,Vehicle]</reformval>
       <att__totalsindex>[]</att__totalsindex>
      </variable>
      <variable name="Driver_cost">
       <title>Driver cost</title>
       <units>e/d</units>
       <description>Salary and social security costs of the composite vehicle drivers. We assume that the drivers are paid only when driving, not when waiting for passengers. Although this might slightly underestimate the costs, this is a common practice among hired taxi drivers, who don't own the vehicle.</description>
       <definition>var a:= sum(scenarios_output,zone);
a:= a[output1='Vehicle km'];
a*driver_salary/traffic_speed</definition>
       <nodelocation>176,64,1</nodelocation>
       <nodesize>48,16</nodesize>
       <valuestate>2,12,43,433,355,0,MIDM</valuestate>
       <reformval>[Period,Vehicle]</reformval>
       <att__totalsindex>[Index Vehicle]</att__totalsindex>
      </variable>
      <variable name="Driving_cost">
       <title>Driving cost</title>
       <units>e/d</units>
       <description>Costs due to fuel and maintenance.</description>
       <definition>var a:= sum(scenarios_output,zone);
a:= a[output1='Vehicle km'];
a*(fuel_price*fuel_consumption+car_maintenance)</definition>
       <nodelocation>176,96,1</nodelocation>
       <nodesize>48,16</nodesize>
       <reformval>[Period,Vehicle]</reformval>
      </variable>
      <variable name="Pm_lethality">
       <title>PM lethality</title>
       <units>e/d</units>
       <description>Fine particles are assumed to cause 10 deaths per 17 ton emission, a result from buses in Helsinki (1). CO2 costs are based on the estimated costs of CO2 in the greenhouse gas emission market. The true health and environmental costs are probably clearly higher than the price of the emission market.</description>
       <definition>var a:= emission1*Pm_unit_lethality;
a[emission='PM']</definition>
       <nodelocation>176,224,1</nodelocation>
       <nodesize>48,16</nodesize>
       <windstate>2,431,209,476,224</windstate>
       <valuestate>2,301,50,639,305,0,MIDM</valuestate>
       <reformval>[Vehicle,Comp_fr]</reformval>
      </variable>
      <variable name="Emission_cost1">
       <title>Emission cost</title>
       <units>e/d</units>
       <description>This version calculates emission costs per drive for a 10-km drive.

Fine particles are assumed to cause 10 deaths per 17 ton emission, a result from buses in Helsinki (1). CO2 costs are based on the estimated costs of CO2 in the greenhouse gas emission market. The true health and environmental costs are probably clearly higher than the price of the emission market.</description>
       <definition>var a:= 10*Emission_factor/1000*Emission_unit_cost;
sum(a,emission)</definition>
       <nodelocation>320,176,1</nodelocation>
       <nodesize>48,16</nodesize>
       <valuestate>2,301,50,262,305,0,MIDM</valuestate>
       <reformval>[Vehicle,Emission]</reformval>
      </variable>
      <variable name="Vehicle_cost1">
       <title>Vehicle cost</title>
       <units>e/drive</units>
       <description>This version calculates the capital costs per trip assuming that each car takes 15 drives per day. 

Capital costs of the vehicle. It is assumed here that each vehicle is bought new and driven until the end of the  vehicle's lifetime. In reality, of course many cars change owners during their lifetime, and this causes variation between individual car-owners about how much their way of owning a car really causes capital costs. However, this source of variation was excluded for simpilicity. This choice can be defended with an argument that those car-owners who spend most on the capital costs, i.e. buy the most expensive cars or sell them when they are still rather new, are likely to count a smaller fraction of the capital cost of the car when comparing different modes of transport.</description>
       <definition>vehicle_price/vehicle_lifetime/365/15</definition>
       <nodelocation>320,112,1</nodelocation>
       <nodesize>48,16</nodesize>
       <windstate>2,340,200,476,312</windstate>
       <valuestate>2,82,146,654,409,0,MIDM</valuestate>
       <reformval>[Vehicle,Comp_fr]</reformval>
      </variable>
      <variable name="Driving_cost1">
       <title>Driving cost</title>
       <units>e/drive</units>
       <description>Costs due to fuel and maintenance for a 10-km drive.</description>
       <definition>10*(fuel_price*fuel_consumption+car_maintenance)</definition>
       <nodelocation>320,144,1</nodelocation>
       <nodesize>48,16</nodesize>
       <reformval>[Period,Vehicle]</reformval>
      </variable>
      <variable name="Four_passenger_drive">
       <title>Four-passenger drive</title>
       <units>e/trip</units>
       <description>Cost per trip of vehicle-dependent costs (=vehicle price, driving, emissions). The numbers are compared with the largest vehicle type.</description>
       <definition>var a:= array(cost_structure,[Vehicle_cost1,0,Driving_cost1,0,0,Emission_cost1,0,0,0]);
a:= sum(a,cost_structure)/4;
a/a[vehicle='Bus no change']</definition>
       <nodelocation>320,224,1</nodelocation>
       <nodesize>48,24</nodesize>
       <valuestate>2,674,6,336,558,0,MEAN</valuestate>
       <att__totalsindex>[Index Cost_structure]</att__totalsindex>
       <att__discretenessinf>[0,0,0,0]</att__discretenessinf>
      </variable>
     </module>
     <constant name="Stakeholders__passen">
      <title>Stakeholders: Passenger Society
(Bus company)</title>
      <description>There are three different stakeholders: Passenger, society, and bus company (which does not show up in the stakeholder index). See Stakeholder for more details.</description>
      <definition>cost_to_stakeholder</definition>
      <nodelocation>392,432,1</nodelocation>
      <nodesize>52,36</nodesize>
      <nodeinfo>1,1,1,1,1,1,0,,1,</nodeinfo>
      <windstate>2,245,4,476,458</windstate>
     </constant>
     <variable name="Cost_strength">
      <title>Cost strength</title>
      <description>The stakeholder-specific weights that are given to different cost types. The weight is 1 always with the following exceptions:
- Car capital costs may be &lt;1 because the owner may need the car for other purposes than the trips considered here.
- Willingness to drive (Driver costs for car drivers) may be positive or negative depending on how the the driving is valuated.
- 'Parking' is zero for composite traffic and society, because 'Parking land' cost is then calculated.
- 'Parking land ' is zero for car passengers, because 'Parking' is then calculated.
- 'Emission costs' and 'Accidents' are not calculated for passengers because they harm people in general, not any individual specifically.
- 'Ticket' cost is calculated only for composite traffic passengers. It is not relevant for cars; and from the societal point of view, it is only a money transfer from the passenger to the service provider.</description>
      <definition>Table(Cost_structure,Mode1,Stakeholder)(
Cap,1,
1,1,
(-Drive),(-Drive),
1,1,
1,1,
1,1,
1,1,
0,0,
0,0,
1,1,
0,1,
0,1,
1,1,
1,1,
0,1,
0,1,
0,0,
1,0
)</definition>
      <nodelocation>176,360,1</nodelocation>
      <nodesize>48,24</nodesize>
      <windstate>2,102,90,476,355</windstate>
      <defnstate>2,61,68,416,303,0,MIDM</defnstate>
      <valuestate>2,211,203,671,281,0,CONF</valuestate>
      <reformdef>[Stakeholder,Cost_structure]</reformdef>
      <att__discretenessinf>[0,0,0,0]</att__discretenessinf>
     </variable>
     <constant name="Costs_not_included__">
      <title>Costs not included:
Street infrastructure
City planning
Recreational values Secondary health effects</title>
      <description>We were careful not to unrealistically exaggerate the benefits of the composite traffic. On the contrary, we excluded several clear but not easily quantifiable benefits: Reduced road traffic volumes save road management and infrastructure. City planning gets more freedom when the vehicle volumes decrease. This also improves the recreational values of the area. There may be an increase in walking and cycling, if the dependence on car is relieved. This may have positive secondary health effects in the population.</description>
      <definition>transport_cost</definition>
      <nodelocation>480,216,1</nodelocation>
      <nodesize>68,52</nodesize>
      <nodeinfo>1,1,1,1,1,1,0,,1,</nodeinfo>
      <aliases>[Alias Costs_not_included_1]</aliases>
     </constant>
     <alias name="The_costs_are_calcu1">
      <title>The costs are calculated for a passenger who has a car in the household and is trying to decide between the car and composite traffic</title>
      <definition>1</definition>
      <nodelocation>176,496,1</nodelocation>
      <nodesize>68,72</nodesize>
      <nodeinfo>1,1,1,1,1,1,0,,1,</nodeinfo>
      <original>The_costs_are_calcul</original>
     </alias>
     <constant name="Additional_benefits_">
      <title>Additional benefits of composite traffic:
Mass transit feeder
Quiet bus service replacement
Efficiency by correlation</title>
      <description>Replacement of quiet bus routes with composite traffic would probably improve service and reduce costs at the same time. Composite traffic is probably an efficient feeder for high-volume transport modes such as buses and metro. We assumed that the trips are uncorrelated in time (given the total volume at each time point). However, in reality a large proportion of trips is clustered: they are directed to or from particular places such as schools, offices, ballparks, and supermarkets at specific times. With composite vehicles, it results in more efficient trip aggregation; with cars, it results in local traffic jams.</description>
      <definition>transport_cost</definition>
      <nodelocation>352,80,1</nodelocation>
      <nodesize>80,52</nodesize>
      <windstate>2,72,347,476,224</windstate>
     </constant>
     <index name="Nochange_fr">
      <title>Nochange fr</title>
      <definition>[0,0.2,0.4,0.6,0.8,1]</definition>
      <nodelocation>176,112,1</nodelocation>
      <nodesize>48,12</nodesize>
     </index>
     <index name="Large">
      <definition>['Yes','No']</definition>
      <nodelocation>176,136,0</nodelocation>
      <nodesize>48,12</nodesize>
      <nodeinfo>1,1,1,1,1,1,0,0,0,0</nodeinfo>
     </index>
     <index name="Flexible_fr">
      <title>Flexible fr</title>
      <definition>[0,.1,.2,.4,.6,.8,1]</definition>
      <nodelocation>176,160,1</nodelocation>
      <nodesize>48,12</nodesize>
     </index>
    </module>
    <module name="Vois">
     <title>VOI and importance analysis</title>
     <description>Value of information analyses, studies on variation in the population, and other analyses on the results.</description>
     <author>jtuomist</author>
     <date>Tue, Mar 27, 2001 11:26</date>
     <saveauthor>jtue</saveauthor>
     <savedate>12. Aprta 2005 16:35</savedate>
     <defaultsize>48,24</defaultsize>
     <nodelocation>544,232,0</nodelocation>
     <nodesize>48,29</nodesize>
     <nodeinfo>1,1,1,1,1,1,0,0,0,0</nodeinfo>
     <diagstate>1,87,134,570,523,17</diagstate>
     <att__diagramprintsca>94,1,1,0,2,9,4744,6798,7</att__diagramprintsca>
     <objective name="Fig_2_trips">
      <title>Fig 2 Trips</title>
      <units>trips/h</units>
      <description>Fig 1 in the main text. Trips by vehicle type as a function of time when the fraction of composite trips is 50% of the current personal car trips. In this graph, you can also view other  composite fractions than 0.5 when guar is set to 7, and other other levels of guarantee when composite fraction is set to 0.5.</description>
      <definition>var a:= Trips1_0;
var b:= Scenarios1_0;
a:= if b[input_var='Composite fraction']=comp_fr then a else 0;
a:= if b[input_var='Guarantee level']=guar then a else 0;
a:= if comp_fr=0 then a[guar=7] else a;
a:= a[guar=choose_guar];
a:= a[comp_fr=choose_comp];
a:= if b[input_var='Flexible fraction']=choose_flexible then a else 0;
a:= if b[input_var='No-change fraction']=choose_nochange then a else 0;
a:= if b[input_var='Large guarantee?']='Yes' then 
(if large='Yes' then a else 0) else (if large='No' then a else 0);
a:= a[large=choose_large];
a:= sum(a,scenario1_0);
a*array(vehicle,[1,0.5,1,0.5,0.5,1])</definition>
      <nodelocation>544,96,1</nodelocation>
      <nodesize>48,24</nodesize>
      <windstate>2,631,78,476,590</windstate>
      <valuestate>2,161,13,835,589,1,MIDM</valuestate>
      <aliases>[Formnode Figure_3]</aliases>
      <graphsetup>Graphtool:0
Distresol:10
Diststeps:1
Cdfresol:5
Cdfsteps:1
Symbolsize:6
Baroverlap:0
Linestyle:10
Frame:1
Grid:1
Ticks:1
Mesh:1
Scales:1
Rotation:45
Tilt:0
Depth:70
Frameauto:1
Showkey:1
Xminimum:5
Xmaximum:15
Yminimum:0
Ymaximum:1M
Zminimum:1
Zmaximum:6
Xintervals:0
Yintervals:0
Includexzero:0
Includeyzero:0
Includezzero:0
Statsselect:[1, 1, 1, 1, 1, 0, 0, 0]
Probindex:[5%, 25%, 50%, 75%, 95%]
</graphsetup>
      <fontstyle>Arial, 5</fontstyle>
      <reformval>[Time_stat,Vehicle]</reformval>
     </objective>
     <index name="Endpoint">
      <title>Endpoint</title>
      <description>Endpoints or pressures estimated.</description>
      <definition>['Fraction of composite trips without change (%)','Vehicles needed (number)','Parking places needed (number)','Average vehicle flow on the 30 most busy roads (vehicles/h at 8.00-9.00 AM)','Injuries due to accidents (cases per year)','Deaths due to accidents (cases per year)','Deaths due to fine particles (cases per year)','Fine particle (&lt;2.5 &#xB5;m of diameter) emissions (kg per day)','Carbon dioxide emissions (ton per day)','Driver salaries (thousand e per day)','Vehicle capital and operational costs (thousand e per day)','Time cost (thousand e per day)','Average car trip cost to passenger (e per trip)','Average composite trip cost to passenger (e per trip)']</definition>
      <nodelocation>664,128,1</nodelocation>
      <nodesize>48,12</nodesize>
      <windstate>2,17,81,625,372</windstate>
      <valuestate>2,-3,30,512,303,0,MIDM</valuestate>
     </index>
     <objective name="Table_1_pressures">
      <title>Table 1 Pressures</title>
      <description>Table 1 in the Main text of the article. To retrieve the same table, 'Choose guar' should be set to 7, 'Choose comp' to All, and 'Choose period' to All.
Footnotes:
Mean (90% confidence interval when applicable). 
If a passenger requests a trip without a transfer, the additional price to him/her will be 3 - 6 euro/trip during daytime. This cost is due to reduced efficiency in trip aggregation.
The number of vehicles and parking places is theoretical and involves the modelled trips only; a car owner may need the car for trips outside Helsinki even if he/she uses composite traffic. The true number of cars in the area was 346 400 in 2001. (1)
The current ticket prices for buses, metro, and trams are 1.70 e per trip in Helsinki and 2.90 e per trip between communities in the Helsinki metropolitan area. Note that the car trip and composite trip costs include time costs.</description>
      <definition>var d:= sum(sum(sum(scenarios_output,zone),period),length);
d:= d[comp_fr=i];
var a:= d[output1='Trips by vehicle'];
a:= (slice(a,vehicle,1)+slice(a,vehicle,3)) +sum(sum(sum(no_change_trips[comp_fr=i],period),length),zone);
a:= a/d[output1='Trips',vehicle='Bus no change']*100;
var b:= sum(d[output1='Vehicles'],vehicle);
var c:= sum(d[output1='Parking lot'],vehicle);
d:= sum(d[output1='Link intensity'],vehicle);
a:= rounding(a,3);
b:= rounding(b,3);
c:= rounding(c,3);
d:= rounding(d,3);

var e:= tm(sample(acc_num[accidents='Injuries']));
var f:= tm(sample(acc_num[accidents='Deaths']));
var g:= tm(sample(pm_lethality)*365);
var h:= tm(sample(emission1[emission='PM']));
var i:= tm(sample(emission1[emission='CO2'])/1000);
var j:= tm((if Vehicle='Car' then 0 else sample(driver_cost))/1k);
var k:= tm(sample(vehicle_cost[guar=7])/1k+sample(driving_cost)/1k);
var l:= tm(sample(time_cost)/1k);
var x:= tm(sample(Cost_passenger));
var m:= (x[Mode1='Car']);
var n:= (x[Mode1='Composite']);
array(endpoint,[a,b,c,d,e,f,g,h,i,j,k,l,m,n])</definition>
      <nodelocation>664,96,1</nodelocation>
      <nodesize>48,24</nodesize>
      <windstate>2,439,7,545,621</windstate>
      <defnstate>2,357,353,682,303,0,MIDM</defnstate>
      <valuestate>2,5,2,990,352,0,MIDM</valuestate>
      <aliases>[Formnode Table_4]</aliases>
      <graphsetup>Graphtool:0
Distresol:10
Diststeps:1
Cdfresol:5
Cdfsteps:1
Symbolsize:6
Baroverlap:0
Linestyle:1
Frame:1
Grid:1
Ticks:1
Mesh:1
Scales:1
Rotation:45
Tilt:0
Depth:70
Frameauto:1
Showkey:1
Xminimum:0
Xmaximum:1
Yminimum:0
Ymaximum:1
Zminimum:0
Zmaximum:1
Xintervals:0
Yintervals:0
Includexzero:0
Includeyzero:0
Includezzero:0
Statsselect:[1,1,1,1,1,0,0,0]
Probindex:[0.05,0.25,0.5,0.75,0.95]
</graphsetup>
      <reformval>[I,Endpoint]</reformval>
      <numberformat>1,D,4,2,0,0</numberformat>
      <att__tableprintscali>85,1,1,0,2,9,4744,6798,7</att__tableprintscali>
      <reference>YTV: Liikkumisen nykytila (The Present-day Traffic Situation) PJS B 2001:10 &lt;a hfref=&quot;http://www.ytv.fi/liikenne/julk/nykytila.pdf&quot;&gt;PDF file&lt;/a&gt;</reference>
     </objective>
     <variable name="Uncertain_inputs">
      <title>Uncertain inputs</title>
      <description>A list of uncertain variables used in the model. This list is used to analyse the role of each variable by e.g. value-of-information analysis or importance analysis. The variables with 'V:' are not uncertain but describe variability within the population. Note that the last variable 'Blank' is NOT included in the model and therefore whatever significance is attached to this variable, is just a random effect.</description>
      <definition>Table(Uncertain_var)(
Vehicle_price[Vehicle='Car'],Vehicle_lifetime[Vehicle='Car'],Fuel_price[Vehicle='Car'],Car_maintenance,Driver_salary,Rush_delay[Rush_delay='Delay'],Time_unit_cost,Trips_per_car,Emission_factor[Vehicle='Car', Emission='PM'],Emission_unit_cost[Emission='PM'],Sum(Sum(Sum(Accident_costs,Period),Vehicle),Length),Cap_uncert,Drive_uncert,Group_subvention,Group_size,Cap_variation,Drive_variation,Uniform(0,1))</definition>
      <indexvals>['Pollutant levels in fish feed after lower limits (S+P)','Salmon consumption after feed limits (S+P)','Does omega-3 help CHD patients or everyone? (S)','Dose-response of health benefit (S)','Highest omega-3 dose with health benefit (S)','Current average consumption of salmon (S)','Fraction of farmed from total salmon use (S)','Omega3 content in salmon (S)','Consider pollutant or net health effect? (P)','Dieldrin concentration in farmed salmon (S)','Toxaphene concentration in farmed salmon (S)','PCB concentration in farmed salmon (S)','Farmed salmon use after recommendation (S)','Lower limits for pollutants in fish feed? (P)','Recommend restricted farmed salmon consumption? (P)']</indexvals>
      <nodelocation>408,56,1</nodelocation>
      <nodesize>48,24</nodesize>
      <nodeinfo>1,1,1,1,1,1,0,0,0,0</nodeinfo>
      <windstate>2,541,193,476,275</windstate>
      <defnstate>2,525,42,465,461,0,MIDM</defnstate>
      <valuestate>2,148,242,582,361,0,MIDM</valuestate>
      <nodecolor>52425,39321,65535</nodecolor>
      <reformval>[Self,Self]</reformval>
     </variable>
     <index name="Uncertain_var">
      <title>Uncertain var</title>
      <description>A list of uncertain variables used in the model.</description>
      <definition>['Car price','Car lifetime','Fuel price','Vehicle maintenance','Driver salary','Delay due to rush','Unit cost of time','Trips per car','Car fine particle emission','Fine particle unit cost','Accident costs','Car capital','Willingness to drive','Group subvention','V: Car occupancy','V: Car capital','V: Willingness to drive','Blank']</definition>
      <nodelocation>408,88,1</nodelocation>
      <nodesize>48,12</nodesize>
      <nodeinfo>1,1,1,1,1,1,0,0,0,0</nodeinfo>
      <windstate>2,123,124,476,469</windstate>
      <defnstate>2,351,356,688,342,0,MIDM</defnstate>
      <valuestate>2,168,178,582,361,0,MIDM</valuestate>
      <reformval>[Self,Self]</reformval>
     </index>
     <variable name="Subvention">
      <title>Subvention</title>
      <units>e/d</units>
      <description>Direct costs occurring to the society if it subsidises the composite traffic ticket prices so much that the target level of composite fraction is reached, i.e. that that fraction of population thinks that composite traffic is equally or more economic for them than car traffic.</description>
      <definition>var a:= Expected_total_varia[stakeholder='Passenger'];
a:= Linearinterp(a.i,a, choose_comp,a.i);
(a+mean(group_subvention))*trips_per_period[period=choose_period, Mode1='Composite']</definition>
      <nodelocation>288,208,1</nodelocation>
      <nodesize>48,24</nodesize>
      <windstate>2,102,90,476,475</windstate>
      <valuestate>2,336,56,550,289,1,MIDM</valuestate>
      <graphsetup>Graphtool:0
Distresol:10
Diststeps:1
Cdfresol:5
Cdfsteps:1
Symbolsize:6
Baroverlap:0
Linestyle:10
Frame:1
Grid:1
Ticks:1
Mesh:1
Scales:1
Rotation:45
Tilt:0
Depth:70
Frameauto:1
Showkey:1
Xminimum:1
Xmaximum:14
Yminimum:-100K
Ymaximum:909.4K
Zminimum:1
Zmaximum:2
Xintervals:0
Yintervals:0
Includexzero:0
Includeyzero:0
Includezzero:0
Statsselect:[1,1,1,1,1,0,0,0]
Probindex:[0.05,0.25,0.5,0.75,0.95]
</graphsetup>
      <fontstyle>Arial, 8</fontstyle>
      <reformval>[Comp_fr,Length]</reformval>
      <att__totalsindex>[Index Length]</att__totalsindex>
     </variable>
     <variable name="Cost_variation">
      <title>Cost variation</title>
      <units>e/trip</units>
      <description>This node is a combination of variables that represent variation, not uncertainty. In other words, all variation between the Monte Carlo iterations are due to variation within the population.  (However, there are actually two variables, namely Cap_uncert and Drive_uncert that represent uncertainty of capital cost of car and willingness to drive, respectively. It would be tricky to separate these from variation, and therefore this discrepancy is allowed.)</description>
      <definition>var a:= mean(Group_size)/sample(Group_size);
a:= if cost_structure &lt;&gt;'Time' and Mode1='Car' then a else 1;
a:= a*mid(cost_per_trip);
a:= if isnan(a) then 0 else a;
a:= a*cost_strength_variability;
a:= sum(a,cost_structure);
&#x7B;a:= a[stakeholder='Passenger',length='&gt;= 5 km'];
a[Mode1='Composite']-a[Mode1='Car']&#x7D;</definition>
      <nodelocation>168,136,1</nodelocation>
      <nodesize>48,24</nodesize>
      <windstate>2,424,37,476,584</windstate>
      <valuestate>2,0,8,394,483,0,SAMP</valuestate>
      <reformval>[Mode1,Run]</reformval>
     </variable>
     <variable name="Expected_total_varia">
      <title>Expected total variation</title>
      <units>e/trip</units>
      <description>Cost difference of composite and car trips shown as the expectation. The X axis shows the fractiles of the total variation within the population. See also 'Expected variations'. These lines are used in Figure 2 of the main text. See 'Figure 2'.</description>
      <definition>var a:= cost_variation[Mode1='Composite']-cost_variation[Mode1='Car'];
a:= variation1(a,Cost,9);

var b:= a[.varia=1/9]+(a[.varia=1/9]-a[.varia=2/9])/2;
var c:= a[.varia=9/9]+(a[.varia=9/9]-a[.varia=8/9])/2;
index i:= [0,1/18,3/18,5/18,7/18,9/18,11/18,13/18,15/18,17/18,1];
array(i,[b,a[.varia=1/9],a[.varia=2/9],a[.varia=3/9],a[.varia=4/9],a[.varia=5/9],a[.varia=6/9],a[.varia=7/9],a[.varia=8/9],a[.varia=9/9],c])</definition>
      <nodelocation>288,136,1</nodelocation>
      <nodesize>48,24</nodesize>
      <windstate>2,102,90,476,340</windstate>
      <valuestate>2,94,158,860,436,0,MIDM</valuestate>
      <graphsetup>Graphtool:0
Distresol:10
Diststeps:1
Cdfresol:5
Cdfsteps:1
Symbolsize:6
Baroverlap:0
Linestyle:1
Frame:1
Grid:1
Ticks:1
Mesh:1
Scales:1
Rotation:45
Tilt:0
Depth:70
Frameauto:1
Showkey:1
Xminimum:0
Xmaximum:1
Yminimum:-4
Ymaximum:4
Zminimum:0.1111
Zmaximum:1
Xintervals:0
Yintervals:0
Includexzero:0
Includeyzero:0
Includezzero:0
Statsselect:[1,1,1,1,1,0,0,0]
Probindex:[0.05,0.25,0.5,0.75,0.95]
</graphsetup>
      <att__discretenessinf>[0,0,0,0]</att__discretenessinf>
     </variable>
     <variable name="Classes">
      <title>Classes</title>
      <description>The number of classes in the value-of-information analysis. This is a technical parametre only, and it should be large enough. However, the samplesize should be at least 100 times larger than this to avoid random noise.</description>
      <definition>17</definition>
      <nodelocation>528,280,1</nodelocation>
      <nodesize>48,12</nodesize>
      <windstate>2,102,90,476,405</windstate>
      <nodecolor>52425,39321,65535</nodecolor>
     </variable>
     <variable name="Variation">
      <title>Variation</title>
      <units>fractile</units>
      <description>Total variation expressed as fractiles. See 'Cost variation'.</description>
      <definition>var a:= sample(cost_variation);
a:= a[Mode1='Composite']-a[Mode1='Car'];
a:= rank(a,run)/samplesize;
slice(a[guar=7,comp_fr=0.5, stakeholder='Passenger'], period,1)</definition>
      <nodelocation>168,88,1</nodelocation>
      <nodesize>48,12</nodesize>
      <windstate>2,102,90,476,335</windstate>
      <valuestate>2,142,191,670,314,1,SAMP</valuestate>
      <reformval>[Run,Length]</reformval>
      <numberformat>1,D,4,2,0,0</numberformat>
     </variable>
     <variable name="Passenger_voi">
      <title>Passenger VOI</title>
      <units>e/trip</units>
      <description>Value of information analysis for the input variables with the passenger decision between composite and car traffic. The analysis calculates the expected benefit for the passenger when the uncertainty of a variable is resolved.</description>
      <definition>var a:= sample(cost__variation[stakeholder='Passenger']);
a:= sum(a*sum(trip_fraction,mode1),length);
Voi(a,Mode1,uncertain_inputs,uncertain_var,Classes)</definition>
      <nodelocation>408,208,1</nodelocation>
      <nodesize>48,24</nodesize>
      <windstate>2,68,266,476,284</windstate>
      <valuestate>2,28,44,735,480,0,MIDM</valuestate>
      <graphsetup>Graphtool:0
Distresol:10
Diststeps:1
Cdfresol:5
Cdfsteps:1
Symbolsize:6
Baroverlap:0
Linestyle:1
Frame:1
Grid:1
Ticks:1
Mesh:1
Scales:1
Rotation:45
Tilt:0
Depth:70
Frameauto:1
Showkey:1
Xminimum:1
Xmaximum:20
Yminimum:-0.3
Ymaximum:0
Zminimum:1
Zmaximum:1
Xintervals:0
Yintervals:0
Includexzero:0
Includeyzero:0
Includezzero:0
Statsselect:[1,1,1,1,1,0,0,0]
Probindex:[0.05,0.25,0.5,0.75,0.95]
</graphsetup>
      <numberformat>1,F,4,3,0,0</numberformat>
      <att__totalsindex>[Index Comp_fr]</att__totalsindex>
     </variable>
     <variable name="Societal_cost">
      <title>Societal cost</title>
      <units>e/d</units>
      <description>Total societal costs including subsidies.</description>
      <definition>var a:= cost_to_stakeholder[stakeholder='Society'];
a:= a*trips_per_period[period=choose_period];
if mode1='Composite' then a+subvention else a</definition>
      <nodelocation>288,280,1</nodelocation>
      <nodesize>48,24</nodesize>
      <valuestate>2,104,11,736,486,0,MEAN</valuestate>
      <reformval>[Comp_fr,Mode1]</reformval>
      <att__totalsindex>[Index Length]</att__totalsindex>
      <att__discretenessinf>[0,0,0,0]</att__discretenessinf>
     </variable>
     <variable name="Societal_voi_0_100">
      <title>Societal VOI 0-100</title>
      <units>e/d</units>
      <description>Value of information analysis for the input variables with the societal decision about the target level of composite fraction. Each level involves a particular amount of subsidies to composite traffic to reach the  target. The analysis calculates the expected benefit for the society when the uncertainty of a variable is resolved.</description>
      <definition>var a:= sum(sum(sample(Societal_cost__varia),length),mode1);
a:= if comp_fr=1 then a[comp_fr=0.9] else a;
Voi(a,comp_fr,uncertain_inputs,uncertain_var,classes)</definition>
      <nodelocation>408,408,1</nodelocation>
      <nodesize>48,24</nodesize>
      <windstate>2,506,97,476,310</windstate>
      <valuestate>2,18,41,377,506,0,MIDM</valuestate>
      <graphsetup>Graphtool:0
Distresol:10
Diststeps:1
Cdfresol:5
Cdfsteps:1
Symbolsize:6
Baroverlap:0
Linestyle:9
Frame:1
Grid:1
Ticks:1
Mesh:1
Scales:1
Rotation:45
Tilt:0
Depth:70
Frameauto:1
Showkey:1
Xminimum:1
Xmaximum:3
Yminimum:-70K
Ymaximum:0
Zminimum:1
Zmaximum:12
Xintervals:0
Yintervals:0
Includexzero:0
Includeyzero:0
Includezzero:0
Statsselect:[1,1,1,1,1,0,0,0]
Probindex:[0.05,0.25,0.5,0.75,0.95]
</graphsetup>
      <fontstyle>Arial, 6</fontstyle>
     </variable>
     <objective name="Fig_5a_societal_cost">
      <title>Fig 5A Societal costs</title>
      <units>e/d</units>
      <description>Figure 3 top panel of the main text.
Marginal societal costs of traffic (composite+car) as a function of the fraction that composite replaces personal car trips (composite fraction). Top: Societal costs (excluding subsidies for composite traffic) during different periods of day.

To reproduce the figure in the article, set 
Choose comp = All
Choose guar = 7
Choose period = All
Subsidise groups? = No
Choose large = No
Choose_nochange = 0
Uncertainty options: Sample size 5000, random seed = 98, Median Latin Hypercube
Warning: This will require &gt; 1 MB of system memory</description>
      <definition>var a:= sum(sum(Societal_cost,mode1)-subvention,length);
a-a[comp_fr=0]</definition>
      <nodelocation>288,352,1</nodelocation>
      <nodesize>48,29</nodesize>
      <windstate>2,521,109,476,271</windstate>
      <valuestate>2,277,24,326,548,0,MEAN</valuestate>
      <aliases>[Formnode Figure_3_top2]</aliases>
      <reformval>[Comp_fr,Period]</reformval>
      <att__discretenessinf>[0,0,0,0]</att__discretenessinf>
     </objective>
     <objective name="Fig_5b_subsidies">
      <title>Fig 5B Subsidies</title>
      <units>e/d</units>
      <description>Figure 3 middle panel of the main text.
Marginal societal costs of traffic (composite+car) as a function of the fraction that composite replaces personal car trips (composite fraction). Middle: Subsidies to ticket prices needed to reach the target fraction of composite traffic (i.e., to make that fraction of current car passengers to favour composite traffic). For comparison, the current subsidies to public transportation in Helsinki area are on the range of 380 000 e per day.

The public transport subsidies in Helsinki, Espoo (incl Kauniainen), and Vantaa were 93.30, 25.95, and 19.49 million euro in 2003, which is approximately 380 000 euro per day for the whole area.

To reproduce the figure in the article, set 
Choose comp = All
Choose guar = 7
Choose period = All
Subsidise groups? = No
Choose large = No
Choose_nochange = 0
Uncertainty options: Sample size 5000, random seed = 98, Median Latin Hypercube
Warning: This will require &gt; 1 MB of system memory</description>
      <definition>var a:= sum(subvention,length);
a</definition>
      <nodelocation>168,208,1</nodelocation>
      <nodesize>48,24</nodesize>
      <windstate>2,120,77,476,224</windstate>
      <valuestate>2,62,10,324,463,0,MIDM</valuestate>
      <aliases>[Formnode Figure_3_middle2]</aliases>
      <graphsetup>Graphtool:0
Distresol:10
Diststeps:1
Cdfresol:5
Cdfsteps:1
Symbolsize:6
Baroverlap:0
Linestyle:10
Frame:1
Grid:1
Ticks:1
Mesh:1
Scales:1
Rotation:45
Tilt:0
Depth:70
Frameauto:1
Showkey:1
Xminimum:0
Xmaximum:1
Yminimum:-100K
Ymaximum:100K
Zminimum:1
Zmaximum:7
Xintervals:0
Yintervals:0
Includexzero:0
Includeyzero:0
Includezzero:0
Statsselect:[1,1,1,1,1,0,0,0]
Probindex:[0.05,0.25,0.5,0.75,0.95]
</graphsetup>
      <fontstyle>Arial, 6</fontstyle>
      <reformval>[Comp_fr,Period]</reformval>
      <att__totalsindex>[Index Period]</att__totalsindex>
      <reference>[Rosenberg, 2005 55 /id]
&lt;a href=&quot;http://www.mintc.fi/oliver/upl471-Julkaisuja_2_2005.pdf&quot;&gt;PDF file&lt;/a&gt;</reference>
     </objective>
     <objective name="Fig_5c_expanding">
      <title>Fig 5C Expanding</title>
      <units>e/d</units>
      <description>Figure 3 bottom panel of the main text.
Marginal societal costs of traffic (composite+car) as a function of the fraction that composite replaces personal car trips (composite fraction). Bottom: Societal costs (including subsidies) during daytime with increasing areal coverage of composite traffic (starting from the most densely populated areas). Both origin and destination must be in the covered area. The legend shows the number of inhabitants living in the covered area.
(To see the legend, calculate Population_guaranteed.)

To reproduce the figure in the article, set 
Choose comp = All
Choose guar = All
Choose period =   6.00-20.00
Subsidise groups? = No
Choose large = No
Choose_nochange = 0
Uncertainty options: Sample size 5000, random seed = 98, Median Latin Hypercube
Warning: This will require &gt; 1 MB of system memory</description>
      <definition>var a:= Societal_cost;
a:= a-a[comp_fr=0];
sum(sum(a,length),mode1);</definition>
      <nodelocation>168,352,1</nodelocation>
      <nodesize>48,24</nodesize>
      <windstate>2,411,30,476,357</windstate>
      <valuestate>2,558,40,290,520,1,MEAN</valuestate>
      <aliases>[Formnode Figure_3_bottom2]</aliases>
      <graphsetup>Graphtool:0
Distresol:10
Diststeps:1
Cdfresol:5
Cdfsteps:1
Symbolsize:6
Baroverlap:0
Linestyle:10
Frame:1
Grid:1
Ticks:1
Mesh:1
Scales:1
Rotation:45
Tilt:0
Depth:70
Frameauto:1
Showkey:1
Xminimum:0
Xmaximum:1
Yminimum:-1.2M
Ymaximum:200K
Zminimum:1
Zmaximum:1
Xintervals:0
Yintervals:0
Includexzero:0
Includeyzero:0
Includezzero:0
Statsselect:[1,1,1,1,1,0,0,0]
Probindex:[0.05,0.25,0.5,0.75,0.95]
</graphsetup>
      <fontstyle>Arial, 2</fontstyle>
      <reformval>[Comp_fr,Guar]</reformval>
      <att__discretenessinf>[0,0,0,0]</att__discretenessinf>
     </objective>
     <objective name="Fig_4_cost_variation">
      <title>Fig 4 Cost variation</title>
      <units>e/trip</units>
      <description>Figure 2 in the main text. Individual variation in the cost of a composite trip compared with a personal car trip for an individual passenger. The estimates include daytime trips with 50% composite fraction scenario. The trips are divided into two groups based on length. The variation between individuals is shown on X axis, with people most in favour of composite traffic on left. The expected values across individuals are shown as lines, and the dots represent the uncertainty of the value. 

Note that the lines of expectations are shown in another node, 'Expected total variation'.

To reproduce the figure in the article, set 
Choose comp = 0.5
Choose guar = 7
Choose period =   6.00-20.00
Subsidise groups? = No
Choose large = No
Choose_nochange = 0
Uncertainty options: Sample size 1000, random seed = 98, Median Latin Hypercube</description>
      <definition>slice(Cost[guar=7,comp_fr=0.5,stakeholder='Passenger'],period,1)</definition>
      <nodelocation>168,56,1</nodelocation>
      <nodesize>48,24</nodesize>
      <windstate>2,102,90,476,385</windstate>
      <valuestate>2,159,34,670,538,1,SAMP</valuestate>
      <aliases>[Formnode Figure_6]</aliases>
      <graphsetup>Graphtool:0
Distresol:10
Diststeps:1
Cdfresol:5
Cdfsteps:1
Symbolsize:4
Baroverlap:0
Linestyle:4
Frame:1
Grid:1
Ticks:1
Mesh:1
Scales:1
Rotation:45
Tilt:0
Depth:70
Frameauto:1
Showkey:1
Xminimum:0
Xmaximum:1
Yminimum:-4
Ymaximum:3
Zminimum:1
Zmaximum:2
Xintervals:0
Yintervals:0
Includexzero:0
Includeyzero:0
Includezzero:0
Statsselect:[1,1,1,1,1,0,0,0]
Probindex:[0.05,0.25,0.5,0.75,0.95]
</graphsetup>
      <fontstyle>Arial, 2</fontstyle>
      <reformval>[Run,Length]</reformval>
      <xyexpr>Variation</xyexpr>
      <att__discretenessinf>[0,0,0,0]</att__discretenessinf>
     </objective>
     <variable name="Cost">
      <title>Cost</title>
      <units>e/trip</units>
      <description> The cost difference of the composite and car trips for the passenger (negative values: composite traffic is more beneficial).</description>
      <definition>var a:= sample(cost_to_stakeholder&#x7B;[stakeholder='Passenger']&#x7D;);
a:= a[Mode1='Composite']-a[Mode1='Car'];
a</definition>
      <nodelocation>288,56,1</nodelocation>
      <nodesize>48,24</nodesize>
      <windstate>2,77,76,476,325</windstate>
      <valuestate>2,8,10,285,422,0,MEAN</valuestate>
      <graphsetup>Graphtool:0
Distresol:10
Diststeps:1
Cdfresol:5
Cdfsteps:1
Symbolsize:6
Baroverlap:0
Linestyle:10
Frame:1
Grid:1
Ticks:1
Mesh:1
Scales:1
Rotation:45
Tilt:0
Depth:70
Frameauto:1
Showkey:1
Xminimum:0
Xmaximum:1
Yminimum:-4
Ymaximum:10
Zminimum:1
Zmaximum:7
Xintervals:0
Yintervals:0
Includexzero:0
Includeyzero:0
Includezzero:0
Statsselect:[1, 1, 1, 1, 1, 0, 0, 0]
Probindex:[5%, 25%, 50%, 75%, 95%]
</graphsetup>
      <fontstyle>Arial, 5</fontstyle>
      <reformval>[Length,Comp_fr]</reformval>
      <att__discretenessinf>[0,0,0,0]</att__discretenessinf>
     </variable>
     <variable name="Single_passenger_voi">
      <title>Single passenger VOI</title>
      <units>e/trip</units>
      <description>Same as 'Passenger VOI' except that the value of information is estimated for the subgroup that travels alone.</description>
      <definition>var a:= sample(cost__variation[stakeholder='Passenger']);
a:= sum(a*sum(trip_fraction,mode1),length);
a:= if sample(Group_size)=1 then a else 0;
Voi(a,Mode1,uncertain_inputs,uncertain_var,Classes)</definition>
      <nodelocation>408,280,1</nodelocation>
      <nodesize>52,24</nodesize>
      <windstate>2,15,127,476,224</windstate>
      <valuestate>2,393,95,352,473,0,MIDM</valuestate>
      <graphsetup>Graphtool:0
Distresol:10
Diststeps:1
Cdfresol:5
Cdfsteps:1
Symbolsize:6
Baroverlap:0
Linestyle:1
Frame:1
Grid:1
Ticks:1
Mesh:1
Scales:1
Rotation:45
Tilt:0
Depth:70
Frameauto:1
Showkey:1
Xminimum:0
Xmaximum:1
Yminimum:0
Ymaximum:1
Zminimum:0
Zmaximum:1
Xintervals:0
Yintervals:0
Includexzero:0
Includeyzero:0
Includezzero:0
Statsselect:[1,1,1,1,1,0,0,0]
Probindex:[0.05,0.25,0.5,0.75,0.95]
</graphsetup>
      <numberformat>1,F,4,3,0,0</numberformat>
      <att__totalsindex>[Index Comp_fr]</att__totalsindex>
     </variable>
     <constant name="The_highest_voi_is_i">
      <title>The highest VOI is in willingness to drive</title>
      <description>The highest VOI is in willingness to drive, when 'Car occupancy' is standardised to 1; otherwise the variation of 'Car occupancy' drives the VOI analysis.</description>
      <definition>single_passenger_voi</definition>
      <nodelocation>664,240,1</nodelocation>
      <nodesize>48,38</nodesize>
      <nodecolor>65535,65532,19661</nodecolor>
     </constant>
     <constant name="Composite_traffic_is">
      <title>Composite traffic is more attractive to those with long (&gt;= 5 km) trips</title>
      <description>Composite traffic is more attractive to those with long (&gt;= 5 km trips).</description>
      <definition>Fig_4_cost_variation</definition>
      <nodelocation>56,56,1</nodelocation>
      <nodesize>52,48</nodesize>
      <aliases>[Alias Composite_traffic_i1]</aliases>
      <nodecolor>65535,65532,19661</nodecolor>
     </constant>
     <variable name="Cost__variation">
      <title>Cost \variation</title>
      <definition>cost_to_stakeholder-(Cost_variation-mean(cost_variation))</definition>
      <nodelocation>408,136,1</nodelocation>
      <nodesize>48,24</nodesize>
      <windstate>2,122,153,476,567</windstate>
      <valuestate>2,257,61,680,471,1,SAMP</valuestate>
      <graphsetup>Graphtool:0
Distresol:10
Diststeps:1
Cdfresol:5
Cdfsteps:1
Symbolsize:4
Baroverlap:0
Linestyle:4
Frame:1
Grid:1
Ticks:1
Mesh:1
Scales:1
Rotation:45
Tilt:0
Depth:70
Frameauto:1
Showkey:1
Xminimum:0
Xmaximum:1000
Yminimum:-3
Ymaximum:3
Zminimum:1
Zmaximum:2
Xintervals:0
Yintervals:0
Includexzero:0
Includeyzero:0
Includezzero:0
Statsselect:[1, 1, 1, 1, 1, 0, 0, 0]
Probindex:[5%, 25%, 50%, 75%, 95%]
</graphsetup>
      <fontstyle>Arial, 8</fontstyle>
      <reformval>[Run,Length]</reformval>
      <xyexpr>Variation</xyexpr>
     </variable>
     <variable name="Societal_cost__varia">
      <title>Societal cost \variation</title>
      <units>e/d</units>
      <description>Total societal costs including subsidies. Here we exclude the variation so that the VOI is calculated based on uncertainty only.</description>
      <definition>var a:= Cost_variation-mean(cost_variation);
a:= cost_to_stakeholder-a;
a:= a[stakeholder='Society'];
a:= a*trips_per_period[period=choose_period];
if mode1='Composite' then a+subvention else a</definition>
      <nodelocation>408,344,1</nodelocation>
      <nodesize>48,24</nodesize>
      <windstate>2,542,125,476,224</windstate>
      <valuestate>2,154,69,736,486,1,MEAN</valuestate>
      <graphsetup>Graphtool:0
Distresol:10
Diststeps:1
Cdfresol:5
Cdfsteps:1
Symbolsize:6
Baroverlap:0
Linestyle:10
Frame:1
Grid:1
Ticks:1
Mesh:1
Scales:1
Rotation:45
Tilt:0
Depth:70
Frameauto:1
Showkey:1
Xminimum:1
Xmaximum:14
Yminimum:0
Ymaximum:600K
Zminimum:1
Zmaximum:1
Xintervals:0
Yintervals:0
Includexzero:0
Includeyzero:0
Includezzero:0
Statsselect:[1,1,1,1,1,0,0,0]
Probindex:[0.05,0.25,0.5,0.75,0.95]
</graphsetup>
      <fontstyle>Arial, 8</fontstyle>
      <reformval>[Comp_fr,Undefined]</reformval>
      <att__totalsindex>[Index Length]</att__totalsindex>
      <att__discretenessinf>[0,0,0,0]</att__discretenessinf>
     </variable>
     <module name="Other_parts1">
      <title>Other parts</title>
      <author>ktluser</author>
      <date>10. touta 2005 21:28</date>
      <defaultsize>48,24</defaultsize>
      <nodelocation>664,32,1</nodelocation>
      <nodesize>48,24</nodesize>
      <nodeinfo>1,0,0,1,1,1,0,,0,</nodeinfo>
      <diagstate>1,483,26,130,528,17</diagstate>
      <variable name="Trips_by_vehicle_typ">
       <title>Trips by vehicle type</title>
       <units>trips/d</units>
       <description>Number of trips per day by vehicle type. Set guar to 7 to view the trips as a function of composite fraction. Set comp fr to 0.5 to view the trips as a function of guarantee level.</description>
       <definition>sum(Fig_2_trips,time_stat)*time_unit</definition>
       <nodelocation>312,400,1</nodelocation>
       <nodesize>48,24</nodesize>
       <windstate>2,102,90,476,345</windstate>
       <valuestate>2,13,28,811,629,1,MIDM</valuestate>
       <graphsetup>Graphtool:0
Distresol:10
Diststeps:1
Cdfresol:5
Cdfsteps:1
Symbolsize:6
Baroverlap:0
Linestyle:10
Frame:1
Grid:1
Ticks:1
Mesh:1
Scales:1
Rotation:45
Tilt:0
Depth:70
Frameauto:1
Showkey:1
Xminimum:1
Xmaximum:7
Yminimum:0
Ymaximum:100K
Zminimum:1
Zmaximum:6
Xintervals:0
Yintervals:0
Includexzero:0
Includeyzero:0
Includezzero:0
Statsselect:[1,1,1,1,1,0,0,0]
Probindex:[0.05,0.25,0.5,0.75,0.95]
</graphsetup>
       <fontstyle>Arial, 5</fontstyle>
      </variable>
      <variable name="Fig1_flexible">
       <title>Fig1 flexible</title>
       <definition>var a:= slice(time_stat,time_stat,ceil(rank(time_stat)/2)*2-1);
index tim:= sequence(0,max(time_stat),time_unit*2);
sum((if tim=a then Fig_2_trips else 0),time_stat)/2</definition>
       <nodelocation>312,344,1</nodelocation>
       <nodesize>48,24</nodesize>
       <windstate>2,320,289,476,224</windstate>
       <valuestate>2,7,15,469,587,1,MIDM</valuestate>
      </variable>
      <variable name="Cost_passenger">
       <title>Cost.passenger</title>
       <units>e/trip</units>
       <description>Costs per trip to the passenger.</description>
       <definition>var b:= cost__variation;
var a:= (sum(sum(trips_per_period,length),period));
a:= trips_per_period/a;
a:= sum(sum(a*b,length),period);
a[stakeholder='Passenger']</definition>
       <nodelocation>176,360,1</nodelocation>
       <nodesize>48,24</nodesize>
       <windstate>2,641,24,476,562</windstate>
       <valuestate>2,132,15,788,516,1,MEAN</valuestate>
       <reformval>[Comp_fr,Mode1]</reformval>
       <att__totalsindex>[Index Cost_structure]</att__totalsindex>
       <att__discretenessinf>[0,0,0,0]</att__discretenessinf>
      </variable>
      <objective name="Fig_3_cost_by_source">
       <title>Fig 3 Cost by source</title>
       <units>e/trip</units>
       <description>The cost per trip for a random individual passenger. These values have been weighted by the stakeholder-specific weights (Cost strength).
The costs are first calculated for an average trip from total costs and total numbers of trips. The costs of individual car trips depend on the number of passengers. Therefore, the average cost is multiplied by the average number of passengers and divided by the number of passengers in the particular case we are looking at.</description>
       <definition>var a:= mean(Group_size)/sample(Group_size);
a:= if cost_structure &lt;&gt;'Time' and Mode1='Car' then a else 1;
a:= a*cost_per_trip[comp_fr=0.5,guar=7];
a:= if isnan(a) then 0 else a;
a:= a*cost_strength;

var b:= trips_per_period[comp_fr=0.5, guar=7];
b:= b/(sum(sum(b,length),period));
sum(sum(a*b,length),period);</definition>
       <nodelocation>176,480,1</nodelocation>
       <nodesize>52,24</nodesize>
       <windstate>2,589,137,476,456</windstate>
       <valuestate>2,61,3,833,348,1,MEAN</valuestate>
       <aliases>[Formnode Cost_by_type_to_sta1]</aliases>
       <graphsetup>Graphtool:0
Distresol:10
Diststeps:1
Cdfresol:5
Cdfsteps:1
Symbolsize:6
Baroverlap:0
Linestyle:9
Frame:1
Grid:1
Ticks:1
Mesh:1
Scales:1
Rotation:45
Tilt:0
Depth:70
Frameauto:1
Showkey:1
Xminimum:0
Xmaximum:10
Yminimum:0
Ymaximum:0.6
Zminimum:1
Zmaximum:2
Xintervals:0
Yintervals:0
Includexzero:0
Includeyzero:0
Includezzero:0
Statsselect:[1,1,1,1,1,0,0,0]
Probindex:[0.05,0.95]
</graphsetup>
       <fontstyle>Arial, 2</fontstyle>
       <reformval>[Cost_structure,Mode1]</reformval>
       <att__totalsindex>[Index Cost_structure]</att__totalsindex>
       <att__discretenessinf>[0,0,0,0]</att__discretenessinf>
      </objective>
      <variable name="Trip_fraction">
       <title>Trip fraction</title>
       <definition>var a:= trips_per_period/sum(sum(trips_per_period,length),mode1);
a[period=choose_period]</definition>
       <nodelocation>176,208,1</nodelocation>
       <nodesize>48,24</nodesize>
       <valuestate>2,18,307,416,303,0,MIDM</valuestate>
       <reformval>[Mode1,Length]</reformval>
       <att__totalsindex>[Index Length]</att__totalsindex>
      </variable>
      <variable name="No_change_trips">
       <title>No-change trips</title>
       <units># or #/h</units>
       <description>A set of scenarios organised along two indexes: 
Guar is the level of composite traffic guarantee. This means that trips within a certain area will be organised by composite travel, while areas outside this guarantee remain without the service. The point in using this index is to explore whether composite traffic can be started with low profile and expanded geographically as more people start using it.
Comp_fr is the fraction of trips that were previously performed by personal car but are performed by composite traffic in the scenario.</description>
       <definition>var a:= scen1_0;
a:= a[vehicle_noch='No-change',output1='Trips by vehicle'];
var b:= Scenarios1_0;
a:= if b[input_var='Flexible fraction']=flexible_fr then a else 0;
a:= a[flexible_fr=choose_flexible];
a:= if b[input_var='No-change fraction']=nochange_fr then a else 0;
a:= a[nochange_fr=choose_nochange];
a:= if b[input_var='Large guarantee?']='Yes' then 
(if large='Yes' then a else 0) else (if large='No' then a else 0);
a:= a[large=choose_large];
a:= if b[input_var='Composite fraction']=comp_fr then a else 0;
a:= if b[input_var='Guarantee level']=guar then a else 0;
a:= sum(a,scenario1_0);
a:= if comp_fr=0 then a[guar=7] else a;
a:= a[comp_fr=choose_comp];
a:= a[guar=choose_guar];
a[period=choose_period]</definition>
       <nodelocation>56,424,1</nodelocation>
       <nodesize>48,24</nodesize>
       <windstate>2,462,53,476,517</windstate>
       <valuestate>2,69,383,591,222,0,MIDM</valuestate>
       <graphsetup>Graphtool:0
Distresol:10
Diststeps:1
Cdfresol:5
Cdfsteps:1
Symbolsize:6
Baroverlap:0
Linestyle:10
Frame:1
Grid:1
Ticks:1
Mesh:1
Scales:1
Rotation:45
Tilt:0
Depth:70
Frameauto:1
Showkey:1
Xminimum:5
Xmaximum:15
Yminimum:0
Ymaximum:1M
Zminimum:1
Zmaximum:6
Xintervals:0
Yintervals:0
Includexzero:0
Includeyzero:0
Includezzero:0
Statsselect:[1, 1, 1, 1, 1, 0, 0, 0]
Probindex:[5%, 25%, 50%, 75%, 95%]
</graphsetup>
       <fontstyle>Arial, 5</fontstyle>
       <reformval>[Length,Zone]</reformval>
      </variable>
      <variable name="No_change_cost">
       <title>No-change cost</title>
       <units>e/trip</units>
       <description>Calculates the additional cost to those passengers that want a direct trip even if there is not a full vehicle available. First, the additional cost per trip of having these trips in the system is calculated. This is multiplied by the total number of trips to get the total additional cost per day. This is divided by the number of these special-service trips. Taken together, everyone must pay the price shown with No-change fraction=0, and the No-change cost is added to this price to cover the additional costs.</description>
       <definition>var a:= cost_passenger-cost_passenger[nochange_fr=0];
a:= a[mode1='Composite'];
a:= a*sum(trips_per_period[period=choose_period,mode1='Composite'],length);
var b:= sum(sum(no_change_trips,length),zone);
a/b</definition>
       <nodelocation>176,424,1</nodelocation>
       <nodesize>48,24</nodesize>
       <windstate>2,102,90,485,430</windstate>
       <valuestate>2,281,258,643,324,0,MEAN</valuestate>
       <reformval>[Comp_fr,Period]</reformval>
       <att__totalsindex>[Index Cost_structure]</att__totalsindex>
      </variable>
      <variable name="Cost_strength_variab">
       <title>Cost strength variability</title>
       <description>The same as Cost strength, except that this node only contains the variability, not uncertainty.

The stakeholder-specific weights that are given to different cost types. The weight is 1 always with the following exceptions:
- Car capital costs may be &lt;1 because the owner may need the car for other purposes than the trips considered here.
- Willingness to drive (Driver costs for car drivers) may be positive or negative depending on how the the driving is valuated.
- 'Parking' is zero for composite traffic and society, because 'Parking land' cost is then calculated.
- 'Parking land ' is zero for car passengers, because 'Parking' is then calculated.
- 'Emission costs' and 'Accidents' are not calculated for passengers because they harm people in general, not any individual specifically.
- 'Ticket' cost is calculated only for composite traffic passengers. It is not relevant for cars; and from the societal point of view, it is only a money transfer from the passenger to the service provider.</description>
       <definition>Table(Cost_structure,Mode1,Stakeholder)(
Cap_variation,Cap_variation,
1,1,
(-Drive_variation),(-Drive_variation),
1,1,
1,1,
1,1,
1,0,
0,0,
0,1,
1,1,
0,1,
0,1,
1,1,
1,1,
0,1,
0,1,
0,0,
1,0
)</definition>
       <nodelocation>312,456,1</nodelocation>
       <nodesize>48,24</nodesize>
       <windstate>2,102,90,476,422</windstate>
       <defnstate>2,61,68,416,303,0,MIDM</defnstate>
       <valuestate>2,564,215,350,281,0,MEAN</valuestate>
       <reformdef>[Mode1,Cost_structure]</reformdef>
       <reformval>[Mode1,Cost_structure]</reformval>
      </variable>
      <constant name="Most_of_the_voi_">
       <title>Most of the VOI (esp. car occupancy) is actually in variables known to the passenger</title>
       <description>Most of the VOI (esp. car occupancy) is actually in variables known to the passenger.</description>
       <definition>passenger_voi_and_voc</definition>
       <nodelocation>456,208,1</nodelocation>
       <nodesize>48,63</nodesize>
       <nodecolor>65535,65532,19661</nodecolor>
      </constant>
      <constant name="Most_of_the_voi_is_1">
       <title>Most of the VOI is actually VOC=value of consensus</title>
       <description>Most of the VOI is actually VOC=value of consensus. This means that VOI is calculated for an input variable that is not actually unknown, but it reflects true variability in the population. Therefore the reduction of the spread of this variable does not mean that uncertainty is decreased. It means that the variability is decreased, i.e. that the population is approaching consensus.</description>
       <definition>Societal_voi_and_voc</definition>
       <nodelocation>336,128,1</nodelocation>
       <nodesize>48,46</nodesize>
       <nodecolor>65535,65532,19661</nodecolor>
      </constant>
      <variable name="Outcome_importance1">
       <title>Outcome Importance</title>
       <units>Spearman r</units>
       <description>Importance analysis of the uncertain input variables. It is a Spearman rank correlation between the input variables and the outcome ('Cost').</description>
       <definition>Abs( RankCorrel( Uncertain_inputs,Cost) )</definition>
       <nodelocation>64,120,1</nodelocation>
       <nodesize>48,24</nodesize>
       <nodeinfo>1,1,1,1,1,1,0,0,0,0</nodeinfo>
       <valuestate>2,127,41,402,453,0,MIDM</valuestate>
       <reformval>[Length,Uncertain_var]</reformval>
      </variable>
      <variable name="Uncertainties">
       <title>Uncertainties</title>
       <units>fractile</units>
       <description>Uncertain input variables standardised as fractiles.</description>
       <definition>rank(uncertain_inputs,run)/samplesize</definition>
       <nodelocation>64,72,1</nodelocation>
       <nodesize>48,12</nodesize>
       <valuestate>2,97,189,665,420,0,SAMP</valuestate>
       <reformval>[Run,Uncertain_var]</reformval>
      </variable>
      <variable name="Expected_variations">
       <title>Expected variations</title>
       <units>e/trip</units>
       <description>Cost difference of composite and car trips shown as the expectation. The X axis shows the fractiles of one uncertain variable. If there is a trend, this varible has a large impact on the cost difference. See also 'Cost by uncertainty'.</description>
       <definition>variation1(uncertain_inputs,Cost,9)</definition>
       <nodelocation>64,240,1</nodelocation>
       <nodesize>48,24</nodesize>
       <windstate>2,116,222,476,224</windstate>
       <valuestate>2,12,12,607,474,1,MIDM</valuestate>
       <reformval>[Comp_fr,Uncertain_var]</reformval>
      </variable>
      <variable name="Costs__car_occupancy">
       <title>Costs \car occupancy</title>
       <units>e/trip</units>
       <description>An alternative way of calculating costs given a certain input variable ('Car occupancy' in this case).</description>
       <definition>var classes:= 100;
index varia:= 1..classes;
var c:= getfract(Group_size,varia/classes);
average(for x[]:= c do (whatif(Costs__cap,Group_size,x)),varia)</definition>
       <nodelocation>176,304,1</nodelocation>
       <nodesize>48,24</nodesize>
       <valuestate>2,45,0,833,212,1,SAMP</valuestate>
       <graphsetup>Graphtool:0
Distresol:10
Diststeps:1
Cdfresol:5
Cdfsteps:1
Symbolsize:6
Baroverlap:0
Linestyle:10
Frame:1
Grid:1
Ticks:1
Mesh:1
Scales:1
Rotation:45
Tilt:0
Depth:70
Frameauto:1
Showkey:1
Xminimum:0
Xmaximum:100
Yminimum:-4
Ymaximum:4
Zminimum:1
Zmaximum:1
Xintervals:0
Yintervals:0
Includexzero:0
Includeyzero:0
Includezzero:0
Statsselect:[1, 1, 1, 1, 1, 0, 0, 0]
Probindex:[5%, 25%, 50%, 75%, 95%]
</graphsetup>
       <fontstyle>Arial, 6</fontstyle>
      </variable>
      <variable name="Costs__cap">
       <title>Costs \cap</title>
       <units>e/trip</units>
       <description>An alternative way of calculating costs given a certain input variable ('Cap' in this case).</description>
       <definition>var classes:= 100;
index varia:= 1..classes;
var c:= getfract(cap,varia/classes);
average(for x[]:= c do (whatif(Cost,cap,x)),varia)</definition>
       <nodelocation>64,304,1</nodelocation>
       <nodesize>48,24</nodesize>
       <valuestate>2,47,207,833,237,1,SAMP</valuestate>
       <graphsetup>Graphtool:0
Distresol:10
Diststeps:1
Cdfresol:5
Cdfsteps:1
Symbolsize:6
Baroverlap:0
Linestyle:10
Frame:1
Grid:1
Ticks:1
Mesh:1
Scales:1
Rotation:45
Tilt:0
Depth:70
Frameauto:1
Showkey:1
Xminimum:0
Xmaximum:100
Yminimum:-4
Ymaximum:4
Zminimum:1
Zmaximum:1
Xintervals:0
Yintervals:0
Includexzero:0
Includeyzero:0
Includezzero:0
Statsselect:[1, 1, 1, 1, 1, 0, 0, 0]
Probindex:[5%, 25%, 50%, 75%, 95%]
</graphsetup>
       <fontstyle>Arial, 6</fontstyle>
      </variable>
      <variable name="Cost_by_uncertainty">
       <title>Cost by uncertainty</title>
       <units>e/trip</units>
       <description>Cost difference of composite and car trips shown as a scatter plot. The X axis shows the fractiles of one uncertain variable. If there is a trend, this varible has a large impact on the cost difference.</description>
       <definition>Cost</definition>
       <nodelocation>64,40,1</nodelocation>
       <nodesize>48,24</nodesize>
       <valuestate>2,82,65,830,529,1,SAMP</valuestate>
       <graphsetup>Graphtool:0
Distresol:10
Diststeps:1
Cdfresol:5
Cdfsteps:1
Symbolsize:4
Baroverlap:0
Linestyle:4
Frame:1
Grid:1
Ticks:1
Mesh:1
Scales:1
Rotation:45
Tilt:0
Depth:70
Frameauto:1
Showkey:1
Xminimum:0
Xmaximum:1
Yminimum:-2.5
Ymaximum:2.5
Zminimum:1
Zmaximum:1
Xintervals:0
Yintervals:0
Includexzero:0
Includeyzero:0
Includezzero:0
Statsselect:[1, 1, 1, 1, 1, 0, 0, 0]
Probindex:[5%, 25%, 50%, 75%, 95%]
</graphsetup>
       <fontstyle>Arial, 6</fontstyle>
       <reformval>[Run,Undefined]</reformval>
       <xyexpr>Uncertainties</xyexpr>
      </variable>
      <variable name="S_costs__car_occupan">
       <title>S Costs \car occupancy</title>
       <units>e/trip</units>
       <description>An alternative way of calculating costs given a certain input variable ('Car occupancy' in this case).</description>
       <definition>var classes:= 100;
index varia:= 1..classes;
var c:= getfract(Group_size,varia/classes);
average(for x[]:= c do (whatif(societal_cost,Group_size,x)),varia)</definition>
       <nodelocation>64,184,1</nodelocation>
       <nodesize>48,24</nodesize>
       <valuestate>2,45,0,833,212,1,SAMP</valuestate>
       <graphsetup>Graphtool:0
Distresol:10
Diststeps:1
Cdfresol:5
Cdfsteps:1
Symbolsize:6
Baroverlap:0
Linestyle:10
Frame:1
Grid:1
Ticks:1
Mesh:1
Scales:1
Rotation:45
Tilt:0
Depth:70
Frameauto:1
Showkey:1
Xminimum:0
Xmaximum:100
Yminimum:-4
Ymaximum:4
Zminimum:1
Zmaximum:1
Xintervals:0
Yintervals:0
Includexzero:0
Includeyzero:0
Includezzero:0
Statsselect:[1, 1, 1, 1, 1, 0, 0, 0]
Probindex:[5%, 25%, 50%, 75%, 95%]
</graphsetup>
       <fontstyle>Arial, 6</fontstyle>
      </variable>
      <variable name="Cost_classified">
       <title>Cost classified</title>
       <definition>var x:= 9;
var a:= sample(cost_variation);
a:= a[stakeholder='Passenger'];
a:= a[mode1='Composite']-a[mode1='Car'];
index vari:= sequence(1/x,1,1/x);
var in:= ceil(rank(a,run)*x/samplesize)/x;
a:= if in=Vari then a else 0;
</definition>
       <nodelocation>176,40,1</nodelocation>
       <nodesize>48,24</nodesize>
       <reformval>[Run,Comp_fr]</reformval>
      </variable>
      <variable name="Classified_passenger">
       <title>Classified passenger VOI</title>
       <description>The iterations are classified into 9 groups based on variability, and these groups are calculated separately. This is reasonable, because there is no point in calculating a common VOI for two individuals, who are on opposite extremes of the variation according to favourness of composite traffic. However, both Passenger VOI and Single passenger VOI are doing this (except that the latter matches for the most important variating variable).</description>
       <definition>var a:= array(Mode1,[sample(Cost_classified)*9,0]);
a:= sum(a*sum(trip_fraction,mode1),length);
Voi(a,Mode1,uncertain_inputs,uncertain_var,Classes)</definition>
       <nodelocation>336,40,1</nodelocation>
       <nodesize>52,24</nodesize>
       <valuestate>2,389,72,366,497,0,MIDM</valuestate>
      </variable>
      <variable name="Societal_voi_and_voc">
       <title>Societal VOI and VOC</title>
       <units>e/d</units>
       <description>Value of information analysis for the input variables with the societal decision about the target level of composite fraction. Each level involves a particular amount of subsidies to composite traffic to reach the  target. The analysis calculates the expected benefit for the society when the uncertainty of a variable is resolved.</description>
       <definition>var a:= sum(sum(sample(Societal_cost),length),mode1);
a:= if comp_fr=1 then a[comp_fr=0.9] else a;
Voi(a,comp_fr,uncertain_inputs,uncertain_var,classes)</definition>
       <nodelocation>176,128,1</nodelocation>
       <nodesize>48,24</nodesize>
       <valuestate>2,581,43,377,506,0,MIDM</valuestate>
       <graphsetup>Graphtool:0
Distresol:10
Diststeps:1
Cdfresol:5
Cdfsteps:1
Symbolsize:6
Baroverlap:0
Linestyle:9
Frame:1
Grid:1
Ticks:1
Mesh:1
Scales:1
Rotation:45
Tilt:0
Depth:70
Frameauto:1
Showkey:1
Xminimum:1
Xmaximum:17
Yminimum:-225K
Ymaximum:0
Zminimum:1
Zmaximum:2
Xintervals:0
Yintervals:0
Includexzero:0
Includeyzero:0
Includezzero:0
Statsselect:[1,1,1,1,1,0,0,0]
Probindex:[0.05,0.25,0.5,0.75,0.95]
</graphsetup>
       <fontstyle>Arial, 6</fontstyle>
      </variable>
      <variable name="Passenger_voi_and_vo">
       <title>Passenger VOI and VOC</title>
       <units>e/trip</units>
       <description>Value of information analysis for the input variables with the passenger decision between composite and car traffic. The analysis calculates the expected benefit for the passenger when the uncertainty of a variable is resolved.</description>
       <definition>var a:= sample(cost[stakeholder='Passenger']);
a:= sum(a*sum(trip_fraction,mode1),length);
a:= array(mode1,[a,0]);
Voi(a,Mode1,uncertain_inputs,uncertain_var,Classes)&#x7B;missing ')'&#x7D;</definition>
       <nodelocation>312,208,1</nodelocation>
       <nodesize>48,24</nodesize>
       <valuestate>2,482,80,398,480,0,MIDM</valuestate>
       <graphsetup>Graphtool:0
Distresol:10
Diststeps:1
Cdfresol:5
Cdfsteps:1
Symbolsize:6
Baroverlap:0
Linestyle:1
Frame:1
Grid:1
Ticks:1
Mesh:1
Scales:1
Rotation:45
Tilt:0
Depth:70
Frameauto:1
Showkey:1
Xminimum:0
Xmaximum:1
Yminimum:0
Ymaximum:1
Zminimum:0
Zmaximum:1
Xintervals:0
Yintervals:0
Includexzero:0
Includeyzero:0
Includezzero:0
Statsselect:[1,1,1,1,1,0,0,0]
Probindex:[0.05,0.25,0.5,0.75,0.95]
</graphsetup>
       <numberformat>1,F,4,3,0,0</numberformat>
      </variable>
      <variable name="Cost__variation1">
       <title>Cost \variation</title>
       <definition>var a:= cost_variation[Mode1='Composite']-cost_variation[Mode1='Car'];
a:= rank(a,run)/samplesize;
var b:= expected_total_varia;
a:= Linearinterp(b.i,b, a,b.i);
cost-a</definition>
       <nodelocation>424,344,1</nodelocation>
       <nodesize>48,24</nodesize>
       <windstate>2,102,90,476,375</windstate>
       <valuestate>2,257,61,680,471,1,SAMP</valuestate>
       <graphsetup>Graphtool:0
Distresol:10
Diststeps:1
Cdfresol:5
Cdfsteps:1
Symbolsize:4
Baroverlap:0
Linestyle:4
Frame:1
Grid:1
Ticks:1
Mesh:1
Scales:1
Rotation:45
Tilt:0
Depth:70
Frameauto:1
Showkey:1
Xminimum:0
Xmaximum:1000
Yminimum:-3
Ymaximum:3
Zminimum:1
Zmaximum:2
Xintervals:0
Yintervals:0
Includexzero:0
Includeyzero:0
Includezzero:0
Statsselect:[1, 1, 1, 1, 1, 0, 0, 0]
Probindex:[5%, 25%, 50%, 75%, 95%]
</graphsetup>
       <fontstyle>Arial, 8</fontstyle>
       <reformval>[Run,Length]</reformval>
      </variable>
     </module>
     <constant name="Total_societal__voi_">
      <title>Total societal  VOI is 30000 euro/d, which implies robust conclusions</title>
      <description>For the societal question whether to subsidise composite traffic at 50 % composite fraction or not at all, the total value of resolving all uncertainty is only about 30 000 e per day, and the value for every single variable was zero. This means that the conclusion is robust and that even if the truth about a variable were found out to be the most unfavourable to the composite traffic, the optimal decision would still be the same.</description>
      <definition>Societal_voi_0_or_50</definition>
      <nodelocation>648,408,1</nodelocation>
      <nodesize>52,44</nodesize>
      <windstate>2,102,90,475,224</windstate>
      <aliases>[Alias Total_societal__voi1]</aliases>
      <nodecolor>65535,65532,19661</nodecolor>
     </constant>
     <objective name="Fig_6a_passenger_voi">
      <title>Fig 6A Passenger VOI</title>
      <definition>passenger_voi</definition>
      <nodelocation>528,208,1</nodelocation>
      <nodesize>48,29</nodesize>
      <valuestate>2,17,59,799,413,0,MIDM</valuestate>
      <aliases>[Formnode Fig_6a_passenger_vo1]</aliases>
      <graphsetup>Graphtool:0
Distresol:10
Diststeps:1
Cdfresol:5
Cdfsteps:1
Symbolsize:6
Baroverlap:0
Linestyle:9
Frame:1
Grid:1
Ticks:1
Mesh:1
Scales:1
Rotation:45
Tilt:0
Depth:70
Frameauto:1
Showkey:1
Xminimum:1
Xmaximum:3
Yminimum:-70K
Ymaximum:0
Zminimum:1
Zmaximum:12
Xintervals:0
Yintervals:0
Includexzero:0
Includeyzero:0
Includezzero:0
Statsselect:[1,1,1,1,1,0,0,0]
Probindex:[0.05,0.25,0.5,0.75,0.95]
</graphsetup>
     </objective>
     <objective name="Fig_6b_societal_voi">
      <title>Fig 6B Societal VOI</title>
      <definition>Societal_voi_0_100</definition>
      <nodelocation>288,408,1</nodelocation>
      <nodesize>48,24</nodesize>
      <valuestate>2,563,94,416,435,0,MIDM</valuestate>
      <aliases>[Formnode Fig_6b_societal_voi1]</aliases>
     </objective>
     <variable name="Societal_voi_0_or_50">
      <title>Societal VOI 0 or 50</title>
      <units>e/d</units>
      <description>Value of information analysis for the input variables with the societal decision about the target level of composite fraction. Each level involves a particular amount of subsidies to composite traffic to reach the  target. The analysis calculates the expected benefit for the society when the uncertainty of a variable is resolved.</description>
      <definition>var a:= sum(sum(sample(Societal_cost__varia),length),mode1);
index comp:= [0,0.5];
a:= a[comp_fr=comp];
Voi(a,comp,uncertain_inputs,uncertain_var,classes)</definition>
      <nodelocation>528,408,1</nodelocation>
      <nodesize>48,24</nodesize>
      <valuestate>2,18,41,377,506,0,MIDM</valuestate>
      <graphsetup>Graphtool:0
Distresol:10
Diststeps:1
Cdfresol:5
Cdfsteps:1
Symbolsize:6
Baroverlap:0
Linestyle:9
Frame:1
Grid:1
Ticks:1
Mesh:1
Scales:1
Rotation:45
Tilt:0
Depth:70
Frameauto:1
Showkey:1
Xminimum:1
Xmaximum:3
Yminimum:-70K
Ymaximum:0
Zminimum:1
Zmaximum:12
Xintervals:0
Yintervals:0
Includexzero:0
Includeyzero:0
Includezzero:0
Statsselect:[1,1,1,1,1,0,0,0]
Probindex:[0.05,0.25,0.5,0.75,0.95]
</graphsetup>
      <fontstyle>Arial, 6</fontstyle>
     </variable>
     <function name="Tm">
      <parameters>(a:probtype)</parameters>
      <title>Tm</title>
      <definition>a:= if size(a)=size(sum(a,length)) then a else sum(a,length);
a:= if size(a)=size(sum(a,vehicle)) then a else sum(a,vehicle);
a:= if size(a)=size(sum(a,period)) then a else sum(a,period);
a:= rounding(mean(a),3)&amp;' ('&amp; rounding(Getfract(a,0.05),3)&amp;'-'&amp; rounding(getfract(a,0.95),3)&amp;')';
a:= if a='NAN (NAN-NAN)' then '' else a;
a:= a;
a[comp_fr=i]</definition>
      <nodelocation>664,176,1</nodelocation>
      <nodesize>48,12</nodesize>
      <windstate>2,7,86,476,512</windstate>
      <paramnames>a</paramnames>
     </function>
     <index name="I">
      <title>i</title>
      <definition>[0,0.25,0.5,0.75,1]</definition>
      <nodelocation>664,152,1</nodelocation>
      <nodesize>48,12</nodesize>
     </index>
    </module>
    <module name="Trip_data">
     <title>Trip data</title>
     <description>This module calculates the trip rate for each origin-destination pair (129^2 pairs) and for each time point (12 min intervals resulting in 120 time points) based on trip data from three separate hours (morning rush, midday, afternoon rush) and time activity (based on diaries) in traffic along 24 hours. 

The total number of trips equals the number of car trips in Helsinki area on a working day in 2000. All scenarios have the same street strucure and number of trips with a particular origin, destination, and time. The trips are divided into car trips and composite trips differently in each scenario based on two variables. Composite fraction is the percentage of the trips that are handled by composite traffic; the remaining trips are handled by personal cars. Guaranteed area defines the area where composite traffic is provided (i.e. the area where you are guaranteed to get a composite vehicle if you want one). The default assumption is that both the origin AND the destination must be in the guaranteed area, but it is also easy to evaluate scenarios where the guarantee covers all trips in the Helsinki area as long as either the origin OR the destination is in the guaranteed area. 

The model calculates the expected number of trips for each origin-destination-time cell, and picks one random number from Poisson distributioin based on the expectation. After that, the model is deterministic all the way to Outputs node.</description>
     <author>jtue</author>
     <date>26. Junta 2003 12:49</date>
     <saveauthor>jtue</saveauthor>
     <savedate>18. elota 2004 18:12</savedate>
     <defaultsize>48,24</defaultsize>
     <nodelocation>184,232,1</nodelocation>
     <nodesize>48,24</nodesize>
     <nodeinfo>1,1,1,1,1,1,0,0,0,0</nodeinfo>
     <diagstate>1,146,3,420,493,17</diagstate>
     <windstate>2,244,212,476,362</windstate>
     <fontstyle>Arial, 13</fontstyle>
     <chance name="All_trips">
      <title>All trips</title>
      <units>trips/time unit</units>
      <description>Calculates number of individuals in the composite traffic and in car traffic for each route and time. Composite traffic may be restricted by area or by the fraction of trips that switch from car traffic to composite traffic.</description>
      <definition>var a:= max([100u,adjusted_trip_rate]);
a:= slice(sample(Poisson(a)),run,1);

var g:= Scenario_input[input_var='Guarantee level'];
var comp:= Scenario_input[input_var='Composite fraction'];
var b:= guaranteed_areas;
var c:= From&amp;'';
b:= if findintext(c,Regions) then b else 0;
b:= sum(b,Region);
b:= b[guarantee=g];
b:= if Scenario_input[input_var='Large guarantee?']='Yes' then b+b[From=To1] else b*b[From=To1];
b:= if b&gt;0 then 1 else 0;
b:= b*comp;
b:= slice(sample(binomial(a,b)),run,1);
array(Mode1,[a-b,b])</definition>
      <nodelocation>336,160,1</nodelocation>
      <nodesize>48,24</nodesize>
      <windstate>2,461,110,476,493</windstate>
      <valuestate>2,43,0,831,468,0,MIDM</valuestate>
      <reformval>[Time,From]</reformval>
      <att__totalsindex>[Index Mista]</att__totalsindex>
     </chance>
     <variable name="Flow">
      <title>Flow</title>
      <units>passengers/time unit</units>
      <description>Passenger flow at each point. This is a sum of people who start, continue or end their trip from or to here.</description>
      <definition>var a:= From&amp;'';
var c:= sum(All_trips[Mode1='Composite'],time);
for x[]:= a do (
var b:= (if findintext(x,Route_matrix)&gt;0 then c else 0);
sum(sum(b,From),To1) )</definition>
      <nodelocation>448,160,1</nodelocation>
      <nodesize>48,24</nodesize>
      <windstate>2,102,90,476,316</windstate>
      <valuestate>2,142,149,654,249,0,MIDM</valuestate>
      <reformval>[To1,From]</reformval>
     </variable>
     <variable name="Transfer_point">
      <title>Transfer point</title>
      <description>The most busy point along the trip. In a case where there is no direct composite vehicle driving from the origin to the destination, the passenger is dropped at this point, and the latter part of the trip is organised separately.</description>
      <definition>index etappi:= 1..max(max((textlength(route_matrix)+1)/5,From),To1);
var a:= sum(Flow,To1);

var b:= '0*'&amp;Route_matrix&amp;'*0';
b:= for x[]:= b do slice(splittext(x,','),etappi);
var c:= a[From=evaluate(b)];
var d:= if istext(c) or isnumber(c) then c else 0;
c:= argmax(d,etappi);
c:= if max(d,etappi)=0 or c=1 then '' else b[etappi=c]&amp;',';
From&amp;','&amp;c&amp;To1</definition>
      <nodelocation>448,224,1</nodelocation>
      <nodesize>48,24</nodesize>
      <windstate>2,504,112,476,513</windstate>
      <valuestate>2,43,10,972,486,0,MIDM</valuestate>
      <reformval>[To1,From]</reformval>
     </variable>
     <index name="Guarantee">
      <title>Guarantee</title>
      <description>A dummy index.</description>
      <definition>[1,2,3,4,5,6,7]</definition>
      <nodelocation>336,256,1</nodelocation>
      <nodesize>48,12</nodesize>
      <windstate>2,102,90,476,533</windstate>
      <valuestate>2,104,114,416,494,0,MIDM</valuestate>
     </index>
     <variable name="Guaranteed_areas">
      <title>Guaranteed areas</title>
      <description>Guarantee means that any trip within the specified region is organised by the composite traffic, if wanted. 1=guarantee, 0=no guarantee. The default assumption is that both the origin AND the destination must be in the guaranteed area, but it is also easy to evaluate scenarios where the guarantee covers all trips in the Helsinki area as long as either the origin OR the destination is in the guaranteed area.</description>
      <definition>Table(Guarantee,Region)(
0,0,0,0,0,0,0,0,1,0,0,0,0,0,0,
0,0,0,0,0,0,0,0,1,0,1,0,0,0,0,
0,0,0,0,0,0,0,0,1,1,1,0,0,0,0,
0,0,0,0,0,0,0,0,1,1,1,1,1,1,1,
0,0,1,1,0,0,0,0,1,1,1,1,1,1,1,
0,0,1,1,0,1,0,1,1,1,1,1,1,1,1,
1,1,1,1,1,1,1,1,1,1,1,1,1,1,1
)</definition>
      <nodelocation>336,224,1</nodelocation>
      <nodesize>48,24</nodesize>
      <windstate>2,102,90,476,434</windstate>
      <defnstate>2,354,113,582,448,0,MIDM</defnstate>
      <valuestate>2,49,233,589,346,0,MIDM</valuestate>
      <nodecolor>52425,39321,65535</nodecolor>
      <reformdef>[Guarantee,Region]</reformdef>
      <reformval>[Guarantee,Region]</reformval>
     </variable>
     <variable name="Scenario_input">
      <title>Scenario input</title>
      <description>Input variable values for base case scenario. If Large guarantee? is 'Yes', then it is assumed that the guarantee covers the whole area, if the origin OR the destination of the trip are in the guaranteed area. Otherwise, both O and D must be in the covered area.</description>
      <definition>Table(Input_var)(
0.5,7,0,0,0)</definition>
      <indexvals>['Composite fraction','Guarantee level','Lim']</indexvals>
      <nodelocation>336,80,1</nodelocation>
      <nodesize>48,24</nodesize>
      <defnstate>2,597,125,416,303,0,MIDM</defnstate>
      <nodecolor>52425,39321,65535</nodecolor>
      <reformdef>[Scenario_input,Scenario]</reformdef>
     </variable>
     <index name="Input_var">
      <title>Input var</title>
      <description>Index for variables that may affect the number of composite traffic trips.</description>
      <definition>['Composite fraction','Guarantee level','Large guarantee?','No-change fraction','Flexible fraction']</definition>
      <nodelocation>336,112,1</nodelocation>
      <nodesize>48,12</nodesize>
     </index>
     <variable name="Unadjusted_trip_rate">
      <title>Unadjusted trip rate</title>
      <units>trips/time unit</units>
      <description>Calculates the traffic volume for each time point of the day. First, the matrix is selected based on the Base_time Name column, and then the numbers are scaled as the proportion of the traffic activity per each hour and the peak hour for which the matrix was calculated.</description>
      <definition>var c:= Trips_by_hour[Reg=From,Reg1=To1];
c:= if c=null then 0 else c;
c:= cubicinterp(hour,c,time,hour)</definition>
      <nodelocation>168,96,1</nodelocation>
      <nodesize>48,24</nodesize>
      <windstate>2,454,141,476,358</windstate>
      <valuestate>2,151,124,782,471,0,MIDM</valuestate>
      <reformdef>[Time,From]</reformdef>
      <reformval>[To1,From]</reformval>
     </variable>
     <variable name="Adjusted_trip_rate">
      <title>Adjusted trip rate</title>
      <units>trips/time unit</units>
      <description>Calculates the traffic volume for each time point of the day. Adjusting is taken into account to yield results where the population in an area is not much different after the day.</description>
      <definition>var g:= unadjusted_trip_rate;
&#x7B;index x:= copyindex(From);
var b:= 0;
var c:= 0;
var e:= 0;
var a:= sum(Unadjusted_trip_rate,time);

b:= sum(a,From);
b:= b[To1=From];
c:= sum(a,To1);
c:= (b-c)*a/sum(a,To1);
e:= if c&lt;0 then -c else 0;
c:= if c&lt;0 then 0 else c;
e:= e[From=x,To1=From];
e:= e[x=To1];
a:= c+e;

var g:= if time&gt;7 and time&lt;19 then 1 else 0;
g:= g/sum(g,time);
g:= Unadjusted_trip_rate+a*g;&#x7D;
g:= g/sum(sum(sum(g,from),to1),time)*total_trips;

var h:= if rank(time)/2 = floor(rank(time)/2) then g *scenario_input[input_var='Flexible fraction'] else 0;
var i:= h[time=time+time_unit] ;
i:= if i=null then 0 else i;
g+i-h</definition>
      <nodelocation>168,160,1</nodelocation>
      <nodesize>48,24</nodesize>
      <windstate>2,26,34,476,518</windstate>
      <valuestate>2,578,39,507,476,0,MIDM</valuestate>
      <graphsetup>Graphtool:0
Distresol:10
Diststeps:1
Cdfresol:5
Cdfsteps:1
Symbolsize:6
Baroverlap:0
Linestyle:1
Frame:1
Grid:1
Ticks:1
Mesh:1
Scales:1
Rotation:45
Tilt:0
Depth:70
Frameauto:1
Showkey:1
Xminimum:0
Xmaximum:1
Yminimum:0
Ymaximum:1
Zminimum:0
Zmaximum:1
Xintervals:0
Yintervals:0
Includexzero:0
Includeyzero:0
Includezzero:0
Statsselect:[1,1,1,1,1,0,0,0]
Probindex:[0.05,0.25,0.5,0.75,0.95]
</graphsetup>
      <reformdef>[Time,From]</reformdef>
      <reformval>[To1,From]</reformval>
     </variable>
     <variable name="Total_trips">
      <title>Total trips</title>
      <units>trips</units>
      <description>Total number of trips travelled in a personal car in Helsinki Metropolitan area during a working day. The total number of trips is 2.9 million, and 44% of them are by personal cars.

Trips by traffic mode on weekday in the Helsinki metropolitan area in 2000.
Total trips 2.9 million
22 % Walking
7 % Cycling
16 % Bus
3 % Tram
3 % Train
4 % Metro
34 % Personal car (driver)
10 % Personal car (passenger) and taxi</description>
      <definition>2.9M*0.44</definition>
      <nodelocation>56,160,1</nodelocation>
      <nodesize>48,24</nodesize>
      <windstate>2,102,90,476,478</windstate>
      <nodecolor>65535,52427,65534</nodecolor>
      <reference>YTV: Helsingin seudun nykytila (The Current State of Helsinki Region) PJS B 2002:1 &lt;a hfref=&quot;http://www.ytv.fi/seutukeh/pks/pks2025/nykytila.pdf&quot;&gt;PDF file&lt;/a&gt;</reference>
     </variable>
     <variable name="Population">
      <title>Population</title>
      <units>inhabitants</units>
      <description>Population of the Helsinki Metropolitan Area by area in 2003.</description>
      <definition>Table(Area1)(
389,10.248K,8215,882,6768,4157,11.62K,761,2407,3401,13.137K,14.569K,8705,6832,4746,0,3542,2284,15.89K,7028,11.8K,6825,3344,5755,10.28K,19K,9940,7288,12.956K,12.983K,10.358K,4523,8375,12.656K,5284,8470,13.653K,6422,8695,3549,8782,4169,11.435K,10.766K,2122,5480,7962,11.615K,10.91K,7636,5795,3710,16.146K,9493,8819,8331,11.226K,4023,8631,28.283K,5951,8259,16.458K,13.495K,12,829,9,3235,9228,6191,3145,7835,8819,16.405K,14.91K,6105,8003,15.762K,14.608K,2209,2888,12.29K,7692,3475,8069,2237,5239,8905,9199,8253,15.238K,5847,5934,1845,4671,549,3999,572,3579,9299,6466,18.695K,14.052K,2140,4118,2619,112,3145,3465,215,47,1807,10.396K,4301,11.36K,4840,2895,1346,3723,8338,2620,5403,3375,9873,12.478K,3167,4698,14.244K,9899,0)</definition>
      <nodelocation>56,224,1</nodelocation>
      <nodesize>48,24</nodesize>
      <windstate>2,388,82,476,459</windstate>
      <defnstate>2,415,198,416,303,0,MIDM</defnstate>
      <valuestate>2,510,11,258,615,0,MIDM</valuestate>
      <nodecolor>65535,52427,65534</nodecolor>
      <reference>Seutu-CD '03. YTV (The Helsinki Metropolitan Area Council), Helsinki, 2004.</reference>
     </variable>
     <variable name="Population_guarantee">
      <title>Population guaranteed</title>
      <units>inhabitants</units>
      <description>Number of inhabitants in the area in which the composite traffic operates.</description>
      <definition>var b:= guaranteed_areas;
var c:= From&amp;'';
b:= if findintext(c,Regions) then b else 0;
&#x7B;b:= sum(b,Region);&#x7D;
b:= if b&gt;0 then population[area1=from] else 0;
sum(b,from)</definition>
      <nodelocation>168,224,1</nodelocation>
      <nodesize>48,24</nodesize>
      <windstate>2,480,131,476,440</windstate>
      <valuestate>2,202,71,609,369,0,MIDM</valuestate>
      <reformval>[Guarantee,Region]</reformval>
      <att__totalsindex>[Index Region]</att__totalsindex>
     </variable>
     <variable name="Areal_surface">
      <title>Areal surface</title>
      <units>arbitrary</units>
      <description>The areal surface of each area. (A rough classification).</description>
      <definition>Table(Region)(
7,4,3,2.5,5,2,3,1,1,1,1,1,1,2,3)</definition>
      <nodelocation>56,288,1</nodelocation>
      <nodesize>48,24</nodesize>
      <defnstate>2,541,153,416,352,0,MIDM</defnstate>
      <valuestate>2,526,136,416,386,0,MIDM</valuestate>
      <nodecolor>65535,52427,65534</nodecolor>
      <reference>Based on rough estimates with a map on scale 1:40000.</reference>
     </variable>
     <variable name="Population_density">
      <title>Population density</title>
      <units>arbitrary</units>
      <description>Population density in each area. (A rough classification.)</description>
      <definition>var c:= From&amp;'';
var b:= if findintext(c,Regions) then 1 else 0;
b:= if b&gt;0 then population[area1=from] else 0;
sum(b,from)/areal_surface</definition>
      <nodelocation>168,288,1</nodelocation>
      <nodesize>48,24</nodesize>
      <windstate>2,481,162,476,400</windstate>
      <valuestate>2,93,219,954,423,0,MIDM</valuestate>
      <reformval>[From,Region]</reformval>
     </variable>
     <module name="Modelled_trip_rate2">
      <title>Modelled trip rate</title>
      <author>jtue</author>
      <date>13. Febta 2003 16:03</date>
      <saveauthor>ktluser</saveauthor>
      <savedate>25. touta 2005 12:30</savedate>
      <defaultsize>48,24</defaultsize>
      <nodelocation>168,32,1</nodelocation>
      <nodesize>48,24</nodesize>
      <nodeinfo>1,1,1,1,1,1,0,0,0,0</nodeinfo>
      <diagstate>1,85,42,345,530,17</diagstate>
      <fontstyle>Arial, 13</fontstyle>
      <index name="Hour">
       <title>Hour</title>
       <description>Hour of day.</description>
       <definition>Sequence( 0, 23 )</definition>
       <nodelocation>400,272,1</nodelocation>
       <nodesize>48,12</nodesize>
       <nodeinfo>1,1,1,1,1,1,0,,0,</nodeinfo>
       <valuestate>1,104,114,416,303,0,MIDM</valuestate>
      </index>
      <function name="Normitus">
       <parameters>(param1, param2;suurind,pienind:indextype;indtieto)</parameters>
       <title>Normitus</title>
       <description>A function used to divide aggragate data into its disaggregate units based on weighting factors.</description>
       <definition>using a:=sum((if indtieto=Suurind then param1 else 0), pienind)
do using b:= sum((if indtieto=suurind then a else 0), suurind)
do param2/b</definition>
       <nodelocation>168,368,1</nodelocation>
       <nodesize>48,24</nodesize>
       <windstate>2,591,58,476,514</windstate>
       <paramnames>param1,param2,suurind,pienind,indtieto</paramnames>
      </function>
      <function name="Si_pi">
       <parameters>(param1, param2; suurind, pienind:indextype;indtieto)</parameters>
       <title>Si_pi</title>
       <description>A function used to divide aggragate data into its disaggregate units based on weighting factors.</description>
       <definition>using a:= Normitus(param2,param2,suurind,pienind,indtieto)
do using b:= (if indtieto=suurind then param1*a else 0)
do using c:= sum(b, suurind)
do c</definition>
       <nodelocation>168,424,1</nodelocation>
       <nodesize>48,24</nodesize>
       <windstate>2,36,83,476,312</windstate>
       <paramnames>param1,param2,suurind,pienind,indtieto</paramnames>
      </function>
      <variable name="Trips_municipality">
       <title>Trips municipality</title>
       <units>1000 tips/d</units>
       <description>One-way trips from one municipality to another.</description>
       <definition>Table(Municipality,Municipality1)(
223,(365/2),(130/2),(95/2),
(365/2),332,(103/2),(117/2),
(130/2),(103/2),320,(49/2),
(95/2),(117/2),(49/2),179
)</definition>
       <nodelocation>56,64,1</nodelocation>
       <nodesize>48,24</nodesize>
       <windstate>2,422,91,476,513</windstate>
       <defnstate>1,77,139,758,383,0,MIDM</defnstate>
       <valuestate>2,52,332,708,188,0,MIDM</valuestate>
       <nodecolor>65535,52427,65534</nodecolor>
       <reformdef>[Self,Municipality1]</reformdef>
       <reformval>[Municipality,Municipality1]</reformval>
       <att__totalsindex>[Index Suuralue]</att__totalsindex>
       <reference>YTV: Liikkumisen nykytila. P&#x8A;&#x8A;kaupunkiseudun julkaisusarja B 2001:10. Fig 6. &lt;a href=&quot;http://www.ytv.fi/NR/rdonlyres/F6B8A4F8-C394-4972-A1DE-C64E2B69EE6D/0/nykytila_B2001_10.pdf&gt;PDF file&lt;/a&gt;</reference>
      </variable>
      <variable name="Trips_place">
       <title>Trips place</title>
       <units>1000 trips/d</units>
       <description>One-way trips from one place to another (such as home, work etc).</description>
       <definition>Table(Place,Place1)(
29,(642/2),(67/2),(283/2),(1315/2),
(642/2),4,(71/2),(9/2),(184/2),
(67/2),(71/2),21,(1/2),(21/2),
(283/2),(9/2),(1/2),2,(50/2),
(1315/2),(184/2),(21/2),(50/2),193
)</definition>
       <nodelocation>56,176,1</nodelocation>
       <nodesize>48,24</nodesize>
       <windstate>2,402,104,476,603</windstate>
       <valuestate>2,44,37,504,196,0,MIDM</valuestate>
       <nodecolor>65535,52427,65534</nodecolor>
       <reformdef>[Place,Place1]</reformdef>
       <reformval>[Place,Place1]</reformval>
       <att__totalsindex>[Index Kohde]</att__totalsindex>
       <reference>YTV: Liikkumisen nykytila. P&#x8A;&#x8A;kaupunkiseudun julkaisusarja B 2001:10. Fig 7. &lt;a href=&quot;http://www.ytv.fi/NR/rdonlyres/F6B8A4F8-C394-4972-A1DE-C64E2B69EE6D/0/nykytila_B2001_10.pdf&gt;PDF file&lt;/a&gt;</reference>
      </variable>
      <variable name="Trips_place_mode">
       <title>Trips place&amp;mode</title>
       <units>fraction</units>
       <description>The distribution of trips among transportation modes.</description>
       <definition>Table(Place,Place1,Mode2)(
0.34,0.19,0.46,0.01,
0.15,0.39,0.46,0,
0.34,0.19,0.46,0.01,
0.42,0.42,0.15,0.01,
0.34,0.19,0.46,0.01,
0.15,0.39,0.46,0,
0.25,0.24,0.5,0.01,
0.25,0.24,0.5,0.01,
0.25,0.24,0.5,0.01,
0.25,0.24,0.5,0.01,
0.34,0.19,0.46,0.01,
0.25,0.24,0.5,0.01,
0.25,0.24,0.5,0.01,
0.25,0.24,0.5,0.01,
0.25,0.24,0.5,0.01,
0.42,0.42,0.15,0.01,
0.25,0.24,0.5,0.01,
0.25,0.24,0.5,0.01,
0.25,0.24,0.5,0.01,
0.25,0.24,0.5,0.01,
0.34,0.19,0.46,0.01,
0.25,0.24,0.5,0.01,
0.25,0.24,0.5,0.01,
0.25,0.24,0.5,0.01,
0.25,0.24,0.5,0.01
)</definition>
       <nodelocation>64,288,1</nodelocation>
       <nodesize>48,24</nodesize>
       <windstate>2,377,111,476,441</windstate>
       <defnstate>1,494,125,416,303,0,MIDM</defnstate>
       <valuestate>2,27,185,456,199,0,MIDM</valuestate>
       <nodecolor>65535,52427,65534</nodecolor>
       <reformdef>[Mode2,Place1]</reformdef>
       <reformval>[Place,Place1]</reformval>
       <att__totalsindex>[Index Kohde]</att__totalsindex>
       <reference>YTV: Liikkumisen nykytila. P&#x8A;&#x8A;kaupunkiseudun julkaisusarja B 2001:10. Fig 8. &lt;a href=&quot;http://www.ytv.fi/NR/rdonlyres/F6B8A4F8-C394-4972-A1DE-C64E2B69EE6D/0/nykytila_B2001_10.pdf&gt;PDF file&lt;/a&gt;</reference>
      </variable>
      <variable name="Trips_munic_mode">
       <title>Trips munic&amp;mode</title>
       <units>trips/d/inh</units>
       <description>Number of trips per inhabitant of each transportation mode in different municipalities. These data are not used in the model.</description>
       <definition>Table(Municipality,Mode2)(
1.31,1.1,0.93,0.03,
0.89,1.01,1.34,0.03,
0.92,0.72,2.03,0.03,
0.92,0.73,1.67,0.05
)</definition>
       <nodelocation>64,368,1</nodelocation>
       <nodesize>48,24</nodesize>
       <windstate>2,491,162,476,551</windstate>
       <defnstate>1,136,146,595,314,0,MIDM</defnstate>
       <valuestate>2,30,208,649,187,0,MIDM</valuestate>
       <nodecolor>65535,52427,65534</nodecolor>
       <reformdef>[Mode2,Self]</reformdef>
       <reformval>[Municipality,Mode2]</reformval>
       <att__totalsindex>[Index Suuralue]</att__totalsindex>
       <reference>YTV: Liikkumisen nykytila. P&#x8A;&#x8A;kaupunkiseudun julkaisusarja B 2001:10. Fig 9. &lt;a href=&quot;http://www.ytv.fi/NR/rdonlyres/F6B8A4F8-C394-4972-A1DE-C64E2B69EE6D/0/nykytila_B2001_10.pdf&gt;PDF file&lt;/a&gt;</reference>
      </variable>
      <variable name="Fraction_pub_tr_muni">
       <title>Fraction pub tr munic</title>
       <units>fraction</units>
       <description>The fraction of public transportation in municipalities. These data are not used in the model.</description>
       <definition>Table(Municipality,Municipality1)(
0.64,0.59,0.5,0.57,
0.59,0.33,0.24,0.21,
0.5,0.24,0.22,0.14,
0.57,0.21,0.14,0.23
)</definition>
       <nodelocation>64,424,1</nodelocation>
       <nodesize>48,24</nodesize>
       <windstate>2,102,90,476,471</windstate>
       <defnstate>1,200,210,666,291,0,MIDM</defnstate>
       <valuestate>1,200,210,752,301,1,MIDM</valuestate>
       <nodecolor>65535,52427,65534</nodecolor>
       <reformdef>[Self,Municipality1]</reformdef>
       <reformval>[Self,Municipality1]</reformval>
       <reference>YTV: Liikkumisen nykytila. P&#x8A;&#x8A;kaupunkiseudun julkaisusarja B 2001:10. Fig 6. &lt;a href=&quot;http://www.ytv.fi/NR/rdonlyres/F6B8A4F8-C394-4972-A1DE-C64E2B69EE6D/0/nykytila_B2001_10.pdf&gt;PDF file&lt;/a&gt;</reference>
      </variable>
      <variable name="Place_weight_by_hour">
       <title>Place weight by hour</title>
       <description>A rough weighting of different trips along the day. The purpose of this node is to take into account the fact that residences and workplaces are located differently in the area, and therefore the different trips occur unevenly in time and space.</description>
       <definition>var a:= table(Time_of_day)(0.1,0.3,1,0.1,0.1);
var c:= table(Time_of_day)(1,0.3,0.2,0.1,0.1);
a:= (if Place='Workplace' or Place='Business' then a else if Place1='Workplace' or Place1='Business' then c else 1);
a:= a[Time_of_day=Time_of_day_by_hour];
a/sum(a,hour)</definition>
       <nodelocation>504,96,1</nodelocation>
       <nodesize>48,24</nodesize>
       <windstate>2,667,115,476,570</windstate>
       <valuestate>2,400,26,509,574,0,MIDM</valuestate>
       <nodecolor>52425,39321,65535</nodecolor>
       <reformval>[Place1,Hour]</reformval>
       <att__totalsindex>[Index Tunti]</att__totalsindex>
      </variable>
      <index name="Municipality">
       <title>Municipality</title>
       <description>Municipalities in the Helsinki metropolitan area. Helsinki is divided into two parts; Kauniainen is together with Espoo.</description>
       <definition>['Helsinki, downtown','Helsinki, suburbs','Espoo, Kauniainen','Vantaa']</definition>
       <nodelocation>56,96,1</nodelocation>
       <nodesize>48,12</nodesize>
       <windstate>2,243,104,476,437</windstate>
       <valuestate>2,17,221,416,303,0,MIDM</valuestate>
      </index>
      <index name="Municipality1">
       <title>Municipality1</title>
       <description>The same as Municipality; this index is used as the destination.</description>
       <definition>copyindex(Municipality)</definition>
       <nodelocation>56,120,1</nodelocation>
       <nodesize>48,12</nodesize>
       <windstate>2,451,144,476,421</windstate>
       <valuestate>2,72,82,416,303,0,MIDM</valuestate>
      </index>
      <index name="Place">
       <title>Place</title>
       <description>The place where the trip origines/ends. Workplace is a trip to/from the workplace; business is a work-related trip outside the workplace.</description>
       <definition>['Home','Workplace','Business','School','Other']</definition>
       <nodelocation>56,208,1</nodelocation>
       <nodesize>48,12</nodesize>
       <windstate>2,704,209,476,464</windstate>
      </index>
      <index name="Place1">
       <title>Place1</title>
       <description>The place where the trip ends.</description>
       <definition>copyindex(Place)</definition>
       <nodelocation>56,232,1</nodelocation>
       <nodesize>48,12</nodesize>
       <valuestate>2,120,130,416,303,0,MIDM</valuestate>
      </index>
      <index name="Mode2">
       <title>Mode</title>
       <description>The modes of transportation.</description>
       <definition>['Kevyt liikenne','Joukkoliikenne','Henkil&#x9A;auto','Muu']</definition>
       <nodelocation>64,320,1</nodelocation>
       <nodesize>48,12</nodesize>
       <windstate>2,102,90,476,446</windstate>
      </index>
      <index name="Time_of_day">
       <title>Time of day</title>
       <description>Time of day</description>
       <definition>['Morning','Day','Afternoon','Evening','Night']</definition>
       <nodelocation>504,128,1</nodelocation>
       <nodesize>48,12</nodesize>
       <windstate>2,102,90,476,423</windstate>
      </index>
      <variable name="Time_in_traffic">
       <title>Time in traffic</title>
       <units>min/h</units>
       <description>Time spent in personal car traffic in Helsinki. Based on personal diaries of adult subjects in Expolis study in 1996-97.</description>
       <definition>Table(hour)(
0.5434,0.3511,0.2547,0.2885,0.1949,0.4356,1.521,4.747,5.118,2.106,1.892,1.663,1.966,1.91,2.608,3.477,6.161,5.567,3.811,2.833,2.158,1.254,0.7295,0.5768)</definition>
       <nodelocation>400,240,1</nodelocation>
       <nodesize>48,24</nodesize>
       <windstate>2,161,264,476,428</windstate>
       <defnstate>2,136,28,416,569,0,MIDM</defnstate>
       <valuestate>2,288,21,316,544,0,MIDM</valuestate>
       <nodecolor>65535,52427,65534</nodecolor>
       <att__totalsindex>[Index Tunti]</att__totalsindex>
       <reference>Anu Kousa, Expolis database 12.11.2002.</reference>
      </variable>
      <variable name="Car_trips">
       <title>Car trips</title>
       <units>trips/d</units>
       <description>Car trips per day.</description>
       <definition>var a:= Trips_place*Trips_place_mode*1000;
a[Mode2='Henkil&#x9A;auto']</definition>
       <nodelocation>176,176,1</nodelocation>
       <nodesize>48,24</nodesize>
       <windstate>2,108,133,476,462</windstate>
       <valuestate>2,32,12,489,204,0,MIDM</valuestate>
       <reformval>[Place,Place1]</reformval>
      </variable>
      <variable name="Time_of_day_by_hour">
       <title>Time of day by hour</title>
       <description>Time of day by hour</description>
       <definition>Table(Hour)(
'Night','Night','Night','Night','Night','Night','Morning','Morning','Morning','Day','Day','Day','Day','Day','Day','Afternoon','Afternoon','Afternoon','Evening','Evening','Evening','Evening','Night','Night')</definition>
       <nodelocation>504,32,1</nodelocation>
       <nodesize>48,24</nodesize>
       <windstate>2,18,279,476,224</windstate>
       <defnstate>2,884,115,416,538,0,MIDM</defnstate>
       <valuestate>2,56,66,416,303,0,MIDM</valuestate>
       <nodecolor>52425,39321,65535</nodecolor>
      </variable>
      <variable name="Inhabitants">
       <title>Inhabitants</title>
       <units>#</units>
       <description>Number of inhabitants by district in Jan 1st, 2001.</description>
       <definition>Table(Area1)(
389,10.248K,8215,882,6768,4157,11.62K,761,2407,3401,13.137K,14.569K,8705,6832,4746,10,3542,2284,15.89K,7028,11.8K,6825,3344,5755,10.28K,19K,9940,7288,12.956K,12.983K,10.358K,4523,8375,12.656K,5284,8470,13.653K,6422,8695,3549,8782,4169,11.435K,10.766K,2122,5480,7962,11.615K,10.91K,7636,5795,3710,16.146K,9493,8819,8331,11.226K,4023,8631,28.283K,5951,8259,16.458K,13.495K,12,829,9,3235,9228,6191,3145,7835,8819,16.405K,14.91K,6105,8003,15.762K,14.608K,2209,2888,12.29K,7692,3475,8069,2237,5239,8905,9199,8253,15.238K,5847,5934,1845,4671,549,3999,572,3579,9299,6466,18.695K,14.052K,2140,4118,2619,112,3145,3465,215,47,1807,10.396K,4301,11.36K,4840,2895,1346,3723,8338,2620,5403,3375,9873,12.478K,3167,4698,14.244K,9899,0)</definition>
       <nodelocation>400,32,1</nodelocation>
       <nodesize>48,24</nodesize>
       <windstate>2,102,90,476,492</windstate>
       <defnstate>1,216,226,703,303,0,MIDM</defnstate>
       <valuestate>2,489,294,416,303,0,MIDM</valuestate>
       <nodecolor>65535,52427,65534</nodecolor>
       <reference>SeutuCD 02, a CD ROM database about the Helsinki area.</reference>
      </variable>
      <variable name="Workplaces">
       <title>Workplaces</title>
       <units>#</units>
       <description>The number of workplaces by district</description>
       <definition>Table(Area1)(
23.894K,28.844K,6227,11.46K,9798,6390,4771,3018,1284,6659,8195,8960,17.766K,4184,12.672K,4232,8797,5226,8561,11.629K,3571,17.037K,2849,3602,3469,9525,2861,2476,3305,5571,17.35K,5016,1728,4239,1053,3709,5964,1673,849,1308,1604,2162,1287,8431,2242,975,720,1853,1668,2334,538,699,1596,1333,7414,1828,1070,7452,1394,3051,893,849,1463,1481,443,1723,4068,9201,6916,2818,6321,3340,1389,2487,7270,1709,690,2794,2389,1237,3399,3463,3694,1581,7038,3254,519,832,1336,1927,2510,4198,4122,309,1681,79,2301,478,1629,3254,2826,7822,5587,2206,1529,504,3285,1814,4254,3928,9509,2633,7034,275,1063,1958,1856,2519,232,1023,346,1808,478,1358,1605,308,2012,3644,794,0)</definition>
       <nodelocation>288,32,1</nodelocation>
       <nodesize>48,24</nodesize>
       <windstate>2,102,90,476,548</windstate>
       <defnstate>1,248,258,713,303,0,MIDM</defnstate>
       <valuestate>2,583,35,416,303,1,MIDM</valuestate>
       <nodecolor>65535,52427,65534</nodecolor>
       <reference>SeutuCD 02, a CD ROM database about the Helsinki area.</reference>
      </variable>
      <variable name="Municipality_info">
       <title>Municipality info</title>
       <description>The municipality to which each district belongs.</description>
       <definition>Table(Area1)(
'Helsinki, downtown','Helsinki, downtown','Helsinki, downtown','Helsinki, downtown','Helsinki, downtown','Helsinki, downtown','Helsinki, downtown','Helsinki, downtown','Helsinki, downtown','Helsinki, downtown','Helsinki, downtown','Helsinki, downtown','Helsinki, downtown','Helsinki, downtown','Helsinki, downtown','Helsinki, downtown','Helsinki, downtown','Helsinki, downtown','Helsinki, downtown','Helsinki, downtown','Helsinki, downtown','Helsinki, downtown','Helsinki, downtown','Helsinki, downtown','Helsinki, downtown','Helsinki, downtown','Helsinki, suburbs','Helsinki, suburbs','Helsinki, suburbs','Helsinki, suburbs','Helsinki, suburbs','Helsinki, suburbs','Helsinki, suburbs','Helsinki, suburbs','Helsinki, suburbs','Helsinki, suburbs','Helsinki, suburbs','Helsinki, suburbs','Helsinki, suburbs','Helsinki, suburbs','Helsinki, suburbs','Helsinki, suburbs','Helsinki, suburbs','Helsinki, suburbs','Helsinki, suburbs','Helsinki, suburbs','Helsinki, suburbs','Helsinki, suburbs','Helsinki, suburbs','Helsinki, suburbs','Helsinki, suburbs','Helsinki, suburbs','Helsinki, suburbs','Helsinki, suburbs','Helsinki, suburbs','Helsinki, suburbs','Helsinki, suburbs','Helsinki, suburbs','Helsinki, suburbs','Helsinki, suburbs','Helsinki, suburbs','Helsinki, suburbs','Helsinki, suburbs','Helsinki, suburbs','Helsinki, suburbs','Helsinki, suburbs','Espoo, Kauniainen','Espoo, Kauniainen','Espoo, Kauniainen','Espoo, Kauniainen','Espoo, Kauniainen','Espoo, Kauniainen','Espoo, Kauniainen','Espoo, Kauniainen','Espoo, Kauniainen','Espoo, Kauniainen','Espoo, Kauniainen','Espoo, Kauniainen','Espoo, Kauniainen','Espoo, Kauniainen','Espoo, Kauniainen','Espoo, Kauniainen','Espoo, Kauniainen','Espoo, Kauniainen','Espoo, Kauniainen','Espoo, Kauniainen','Espoo, Kauniainen','Espoo, Kauniainen','Espoo, Kauniainen','Espoo, Kauniainen','Espoo, Kauniainen','Espoo, Kauniainen','Espoo, Kauniainen','Espoo, Kauniainen','Espoo, Kauniainen','Espoo, Kauniainen','Espoo, Kauniainen','Espoo, Kauniainen','Espoo, Kauniainen','Vantaa','Vantaa','Vantaa','Vantaa','Vantaa','Vantaa','Vantaa','Vantaa','Vantaa','Vantaa','Vantaa','Vantaa','Vantaa','Vantaa','Vantaa','Vantaa','Vantaa','Vantaa','Vantaa','Vantaa','Vantaa','Vantaa','Vantaa','Vantaa','Vantaa','Vantaa','Vantaa','Vantaa','Vantaa','Vantaa',0)</definition>
       <nodelocation>184,32,1</nodelocation>
       <nodesize>48,24</nodesize>
       <windstate>2,102,90,476,356</windstate>
       <defnstate>2,696,93,416,532,0,MIDM</defnstate>
       <nodecolor>52425,39321,65535</nodecolor>
      </variable>
      <variable name="Trips_place_munic">
       <title>Trips place munic</title>
       <units>trips/d</units>
       <description>Car trips per day by municipality and place. Several weighting factors are used to derive the numbers from the original data.</description>
       <definition>var ap:= array(Place,[Inhabitants, Workplaces, Workplaces, Inhabitants, Inhabitants]);
ap:= sum((if Municipality=Municipality_info then ap else 0),area1);
ap:= ap/sum(ap,Municipality);
var a:= ap*Car_trips;
ap:= ap[Municipality=Municipality1, Place=Place1];
a:= ap*a;
a:= a/sum(sum(a,Place),Place1);
a:= a*Trips_municipality;
a:= a/sum(sum(sum(sum(a, Municipality), Municipality1), Place), Place1);
a*sum(sum(Car_trips,Place),Place1)</definition>
       <nodelocation>288,176,1</nodelocation>
       <nodesize>48,24</nodesize>
       <windstate>2,16,104,498,591</windstate>
       <defnstate>1,339,342,644,303,0,MIDM</defnstate>
       <valuestate>2,49,67,784,245,0,MIDM</valuestate>
       <reformdef>[Place,Place1]</reformdef>
       <reformval>[Municipality1,Municipality]</reformval>
       <att__totalsindex>[Index Suuralue]</att__totalsindex>
      </variable>
      <variable name="Trips_by_hour">
       <title>Trips by hour</title>
       <units>trips/h</units>
       <description>Trips by hour from one district to another district.</description>
       <definition>var ap:= array(Place,[Inhabitants, Workplaces, Workplaces, Inhabitants, Workplaces]);
ap:= ap/sum(ap,area1);
var a:= si_pi(Trips_place_munic,ap,Municipality,area1,Municipality_info);
a:= si_pi(a,ap[area1=reg1],Municipality1,reg1,Municipality_info[area1=reg1]);
var va4:= Place_weight_by_hour*Time_in_traffic;
va4:= va4/sum(va4,hour);
a:= a*va4;
a:= a/sum(sum(a,Place),Place1) *sum(sum(sum(a,Place),Place1),hour) *Time_in_traffic/sum(Time_in_traffic,hour);
a:= sum(sum(a,Place),Place1);
a[area1=reg]</definition>
       <nodelocation>400,176,1</nodelocation>
       <nodesize>48,24</nodesize>
       <windstate>2,38,32,562,688</windstate>
       <valuestate>2,571,93,540,493,0,MIDM</valuestate>
       <reformval>[Reg1,Reg]</reformval>
      </variable>
     </module>
    </module>
    <module name="Other_parts">
     <title>Other parts</title>
     <description>Contains functions, indexes, and nodes that are used in several modules, and log nodes.</description>
     <author>jtue</author>
     <date>2. Aprta 2004 14:19</date>
     <defaultsize>48,24</defaultsize>
     <nodelocation>56,144,1</nodelocation>
     <nodesize>48,24</nodesize>
     <nodeinfo>1,0,0,1,1,1,0,,0,</nodeinfo>
     <diagstate>1,338,47,467,530,17</diagstate>
     <variable name="Choose_flexible">
      <title>Choose flexible</title>
      <description>Flexible passengers mean those who are willing to start their trip 12 min earlier to improve the trip aggregation. This increases the volume of the time point (and respectively decreases it in the next time point), which has a positive net effect on trip aggregation.</description>
      <definition>Choice(Flexible_fr,1,True)</definition>
      <nodelocation>296,88,1</nodelocation>
      <nodesize>48,16</nodesize>
      <aliases>[Formnode Choose_flexible1]</aliases>
      <nodecolor>52425,39321,65535</nodecolor>
      <domain>['item 1']</domain>
     </variable>
     <variable name="Choose_large">
      <title>Choose large</title>
      <description>The areal coverage of composite traffic can be defined in two ways. First, all requested trips within a certain area will be organised (i.e. both the origin AND the destination are inside the area). Second, all trips in the metropolitan area will be organised, if either the origin OR the destination is inside the area. The latter is denoted 'Large guarantee' in the model. That approach could be used, if an important aim is to reduce the need for an own car by offering a service that can handle most trips for those people who live in the area. The first approach is the default in the model.</description>
      <definition>Choice(Large,2,True)</definition>
      <nodelocation>296,56,0</nodelocation>
      <nodesize>48,16</nodesize>
      <nodeinfo>1,1,1,1,1,1,0,0,0,0</nodeinfo>
      <aliases>[Formnode Choose_large1]</aliases>
      <nodecolor>52425,39321,65535</nodecolor>
      <domain>['item 1']</domain>
     </variable>
     <variable name="Choose_nochange">
      <title>Choose nochange</title>
      <description>You can choose which nochange fraction(s) is (are) calculated. The number means the fraction of passengers that request a trip without a transfer. If you choose All, you will get a more thorough result, but it will take more memory and computation time, especially if 'Choose guar' or 'Choose period' are also All.</description>
      <definition>Choice(Nochange_fr,1,True)</definition>
      <nodelocation>296,24,1</nodelocation>
      <nodesize>48,16</nodesize>
      <windstate>2,46,180,476,369</windstate>
      <aliases>[Formnode Choose_nochange1]</aliases>
      <nodecolor>52425,39321,65535</nodecolor>
      <domain>[Choose_comp,['item 1']]</domain>
     </variable>
     <decision name="Mode1">
      <title>Mode</title>
      <description>The transport mode: either personal car or composite traffic.</description>
      <definition>['Car','Composite']</definition>
      <nodelocation>176,280,1</nodelocation>
      <nodesize>48,12</nodesize>
      <nodeinfo>1,0,0,1,1,1,0,,0,</nodeinfo>
      <windstate>2,220,199,476,224</windstate>
     </decision>
     <variable name="Trip_length">
      <title>Trip length</title>
      <units>km</units>
      <description>The lengths of the trips shown as a frequency distribution.</description>
      <definition>var comp:= aggr_period(All_trips);
comp:= comp[Mode1='Composite'];
var car:= comp[Mode1='Car'];
var a:= array(Vehicle,[comp,0,0,0,0,car]);

index length:= 1..50;
for x[]:= length do (
var e:= if round(distances)=x then a else 0;
e:= sum(sum(e,from),to1) )</definition>
      <nodelocation>56,88,1</nodelocation>
      <nodesize>48,24</nodesize>
      <windstate>2,102,90,476,407</windstate>
      <valuestate>2,55,202,932,513,1,MIDM</valuestate>
     </variable>
     <variable name="Zone">
      <title>Zone</title>
      <description>The areas are classified into three categories: 1) downtown (downtown of Helsinki), 2) centre (other major centres within the Metropolitan area), and 3) suburb (all other areas).</description>
      <definition>Table(Self)(
1,2,3)</definition>
      <indexvals>['Downtown','Centre','Suburb']</indexvals>
      <nodelocation>56,16,1</nodelocation>
      <nodesize>48,12</nodesize>
      <windstate>2,10,257,476,405</windstate>
      <valuestate>2,414,239,416,303,0,MIDM</valuestate>
      <nodecolor>52425,39321,65535</nodecolor>
     </variable>
     <variable name="Traffic_speed">
      <title>Traffic speed</title>
      <units>km/h</units>
      <description>Average speed of traffic.</description>
      <definition>40</definition>
      <nodelocation>56,312,1</nodelocation>
      <nodesize>48,24</nodesize>
      <windstate>2,93,231,476,322</windstate>
      <nodecolor>65535,52427,65534</nodecolor>
     </variable>
     <index name="Vehicle">
      <title>Vehicle</title>
      <description>Index of travel type (vehicle type including the number of changes).</description>
      <definition>['Bus no change','Bus one change','Cab no change','Cab one change','Cab non-full','Car']</definition>
      <nodelocation>176,192,1</nodelocation>
      <nodesize>48,12</nodesize>
      <nodeinfo>1,1,1,1,1,1,0,,0,</nodeinfo>
      <windstate>2,186,152,476,399</windstate>
     </index>
     <module name="General_functions">
      <title>General functions</title>
      <description>Functions that are used in several modules of this model, or in several models. It is therefore practical to place them into one module.</description>
      <author>jtue</author>
      <date>2. Aprta 2004 14:47</date>
      <defaultsize>48,24</defaultsize>
      <nodelocation>56,200,1</nodelocation>
      <nodesize>48,24</nodesize>
      <diagstate>1,109,108,379,340,21</diagstate>
      <function name="Variation1">
       <parameters>(in,out:prob;classes)</parameters>
       <title>Variation</title>
       <description>Toistaiseksi Variation1 ei toimi, jos classes on indeksi. T&#x8A;m&#x8A;n voi koettaa ratkaista siten, ett&#x8A; tehd&#x8A;&#x8A;n isompi indeksi, jossa concatataan kaikki eripituiset varia-indeksit, sortataan suuruusj&#x8A;rjestykseen, ja slicataan pienemm&#x8A;t indeksit siihen. T&#x8A;m&#x8A;n lis&#x8A;ksi t&#x8A;ytyy linearinterp-funktiolla luoda puuttuviin kohtiin lukuja, jossa funktio kulkee n&#x8A;tisti. Nyt t&#x8A;t&#x8A; ei ruveta tekem&#x8A;&#x8A;n.</description>
       <definition>for x[]:= classes do (
index varia:= sequence(1/x,1,1/x);
var c:= rank(sample(in),run);
c:= ceil(c*x/samplesize)/x;
var a:= if c=Varia then sample(out) else 0;
var b:= if c=Varia then 1 else 0;
a:= sum(a,run)/sum(b,run);
if isnan(a) then 0 else a )</definition>
       <nodelocation>168,208,1</nodelocation>
       <nodesize>48,24</nodesize>
       <windstate>2,57,16,476,648</windstate>
       <paramnames>in,out,classes</paramnames>
      </function>
      <function name="Voi">
       <parameters>(out:prob;deci:indextype;input:prob;input_ind:indextype;luokkia)</parameters>
       <title>VOI</title>
       <description>Versio 1.</description>
       <definition>index a:= ['Total VOI'];
index variable:= concat(a,input_ind);
for x[]:= luokkia do (
index varia:= sequence(1/x,1,1/x);
var in:= ceil(rank(input,run)*x/samplesize)/x;
var ncuu:= min(mean(sample(out)),deci);
var d:= (if a='Total VOI' then mean(min(sample(out),deci))-ncuu else 0);
var evpi:= if in=Varia then out else 0;
evpi:= sum(min(mean(evpi),deci),varia)-ncuu;
concat(d,evpi,a,input_ind,variable) )</definition>
       <nodelocation>56,208,1</nodelocation>
       <nodesize>48,24</nodesize>
       <windstate>2,474,71,476,546</windstate>
       <paramnames>out,deci,input,input_ind,luokkia</paramnames>
      </function>
      <constant name="Time_unit">
       <title>Time unit</title>
       <units>h</units>
       <description>Time unit in hours. (Should equal the acceptable waiting time.)</description>
       <definition>1/(size(time)/24)</definition>
       <nodelocation>56,96,1</nodelocation>
       <nodesize>48,24</nodesize>
       <nodeinfo>1,1,1,1,1,1,0,,0,</nodeinfo>
       <nodecolor>52425,39321,65535</nodecolor>
      </constant>
      <function name="Time_shift">
       <parameters>(Trips,Delay)</parameters>
       <title>Time shift</title>
       <units>time units</units>
       <description>shifts travels forward and backward in time. This is the way how travel times are taken into account.
Trips = number of trips traveled at each time point.
Delay = Travel time as number of time units. If delay is negative, the result is earlier in time than Trip.
Time_order = a helper variable containing the rank number of each time point.</description>
       <definition>var time_order:= time/time_unit+1;
var a:= Time_order-Delay;
var b:= (if a &gt;max(Time_order,time) or a&lt; min(Time_order,time) then 1 else a);
slice(Trips,time,b)</definition>
       <nodelocation>168,96,1</nodelocation>
       <nodesize>48,24</nodesize>
       <nodeinfo>1,1,1,1,1,1,0,,0,</nodeinfo>
       <windstate>2,367,75,476,512</windstate>
       <paramnames>Trips,Delay</paramnames>
      </function>
      <function name="Clean_rows">
       <parameters>(data)</parameters>
       <title>Clean rows</title>
       <definition>index in1:= 1..size(data);
var b:= slice(data,in1);
var c:= unique(b,in1); 
b:= slice(b,in1,c);
b:= slice(b,in1);
c:= subset(istext(b));
b:= slice(b,in1,c);

index a:= 1..size(b);
slice(b,a)</definition>
       <nodelocation>168,32,1</nodelocation>
       <nodesize>48,24</nodesize>
       <windstate>2,102,90,476,389</windstate>
       <paramnames>data</paramnames>
      </function>
      <function name="Mirror">
       <parameters>(d;roa:indextype)</parameters>
       <definition>index etappi:= 1..max((textlength(d)+1)/5,roa);
index a:= 1..size(d)*2;

var c:= for x[]:= d do slice(Splittext(x,','),Etappi);
c:= (if istext(c) then c else '');
var b:= c[Etappi=1];
var x:=2;
while x&lt;= size(Etappi) do (
b:= (if c[Etappi=x] = '' then b else c[Etappi=x] &amp; ',' &amp; b);
x:= x+1);
c:= concat(d,b,roa,roa,a);
c</definition>
       <nodelocation>56,32,1</nodelocation>
       <nodesize>48,24</nodesize>
       <paramnames>d,roa</paramnames>
      </function>
      <function name="Aggr_period">
       <parameters>(a)</parameters>
       <title>Aggr period</title>
       <definition>var b:= if time&gt;=6 and time&lt;20 then a else 0;
b:= sum(b,time);
var c:= if time&gt;=20 and time&lt;24 then a else 0;
c:= sum(c,time);
var d:= if time&gt;=24 or time&lt;6 then a else 0;
d:= sum(d,time);
array(period,[b,c,d])</definition>
       <nodelocation>56,152,1</nodelocation>
       <nodesize>48,24</nodesize>
       <windstate>2,253,78,476,311</windstate>
       <paramnames>a</paramnames>
      </function>
      <function name="Variation2">
       <parameters>(in,out:prob;classes)</parameters>
       <title>Variation</title>
       <description>Toistaiseksi Variation1 ei toimi, jos classes on indeksi. T&#x8A;m&#x8A;n voi koettaa ratkaista siten, ett&#x8A; tehd&#x8A;&#x8A;n isompi indeksi, jossa concatataan kaikki eripituiset varia-indeksit, sortataan suuruusj&#x8A;rjestykseen, ja slicataan pienemm&#x8A;t indeksit siihen. T&#x8A;m&#x8A;n lis&#x8A;ksi t&#x8A;ytyy linearinterp-funktiolla luoda puuttuviin kohtiin lukuja, jossa funktio kulkee n&#x8A;tisti. Nyt t&#x8A;t&#x8A; ei ruveta tekem&#x8A;&#x8A;n.</description>
       <definition>for x[]:= classes do (
index varia:= sequence(1/x,1,1/x);
var c:= rank(sample(in),run);
c:= ceil(c*x/samplesize)/x;
var a:= if c=Varia then sample(out) else 0;
var b:= if c=Varia then 1 else 0;
a:= sum(a,run)/sum(b,run);
if isnan(a) then 0 else a )</definition>
       <nodelocation>168,152,1</nodelocation>
       <nodesize>48,24</nodesize>
       <paramnames>in,out,classes</paramnames>
      </function>
      <function name="Rounding">
       <parameters>(param1,sigdigits)</parameters>
       <title>rounding</title>
       <definition>var a:= floor(logten(param1));
var b:= param1/10^(a+1-sigdigits);
round(b)*10^(a+1-sigdigits)</definition>
       <nodelocation>272,32,1</nodelocation>
       <nodesize>48,24</nodesize>
       <paramnames>param1,sigdigits</paramnames>
      </function>
     </module>
     <library name="Profiling">
      <title>Profiling</title>
      <description>Use this library to see which variables and functions are taking most of the computation time when running your model.

This library requires Analytica Enterprise, or ADE. It will not work for other versions of Analytica.

Here's how to use the library:

1. First run your model, i.e. show (and therefore compute) results for the outputs you are interested in timing.

2. Click Timing &quot;Result&quot; button to show an array showing how long it took to evaluate each variable (in CPU seconds), ordered to show the largest times first.

If you want to time additional calculations, added to existing timings.

3. Make those calculations by showing results for those variables.

4. Click button &quot;Recompute Timings&quot;

5. Click Timing &quot;Result&quot; button again.

If you want to time additional calculations, starting from zero again.

6. Change relevant inputs to cause their dependents to need to be recomputed.

7. Click &quot;Reset Timings&quot; to set to zero.

8. Show results for outputs of interest.

9. Click Timing &quot;Result&quot; again to see new timings.

</description>
      <author>Lonnie Chrisman</author>
      <date>Sun, Jul 13, 2003 12:18 PM</date>
      <saveauthor>indirect</saveauthor>
      <savedate>Sun, Sep 14, 2003 7:20 AM</savedate>
      <defaultsize>48,24</defaultsize>
      <nodelocation>56,144,1</nodelocation>
      <nodesize>48,24</nodesize>
      <nodeinfo>1,1,1,1,1,1,0,0,0,0</nodeinfo>
      <diagstate>1,433,261,-4339,266,21</diagstate>
      <windstate>2,90,44,476,224</windstate>
      <function name="Descendant_objects">
       <parameters>(m: TextType)</parameters>
       <title>Descendant Objects</title>
       <description>Returns a list including module m and all its descendants, i.e. objects (variables, functions, and modules)  contained in m - and in any modules it contains, recursively.</description>
       <definition>VAR res := [m];
VAR c := contains OF (m);
IFONLY IsUndef(c) THEN res
ELSE BEGIN 
  FOR v := c Do BEGIN
     VAR d := Descendant_objects(Identifier OF v);
     res := Concat(res, d);
     0
  END; 
  res
END
</definition>
       <nodelocation>80,176,1</nodelocation>
       <nodesize>52,24</nodesize>
       <windstate>2,97,125,476,394</windstate>
       <paramnames>m</paramnames>
       <recursive>1</recursive>
      </function>
      <function name="Computation_profile">
       <parameters>(m: TextType)</parameters>
       <title>Computation Profile</title>
       <units>sec</units>
       <description>Returns an array of the computation time (in seconds) taken to evaluate each variable (or user-defined function). Results exclude time spent evaluating each variable's inputs. Times are sorted in descending order to show the variables taking the most time at the top.  The result is indexed by .objects, a local index containing only those variables with a nonzero  computation time.

This function is useful for profiling a computationally intensive model to find where the time is being spent.  The time includes all time spent in computing each variable since the model was opened, or since the last call to &quot;Reset Timings&quot;.
</description>
       <definition>INDEX allobjs := Descendant_Objects(m);
VAR allTimings := (FOR obj:=allobjs DO EvaluationTime OF (obj));
INDEX UnsortedNodes := Subset(allTimings &gt; 0);
VAR timings := allTimings[allobjs = UnsortedNodes];
INDEX objects := sortIndex(-timings, UnsortedNodes);
timings[UnsortedNodes = objects]</definition>
       <nodelocation>200,176,1</nodelocation>
       <nodesize>60,24</nodesize>
       <windstate>2,88,-2,481,571</windstate>
       <paramnames>m</paramnames>
      </function>
      <objective name="Timing_profile">
       <title>Timing profile</title>
       <units>CPU Sec</units>
       <description>Returns an array with the evaluation Time spent in each variable and function.</description>
       <definition>/* First, determine which node is the &quot;root&quot; node of the model */
VAR m := Identifier OF (Isin OF Self);
VAR top := WHILE (NOT IsUndef(Isin OF (m))) 
                  DO m := Identifier OF (Isin OF (m));
Computation_profile(top)</definition>
       <nodelocation>328,176,1</nodelocation>
       <nodesize>48,24</nodesize>
       <valuestate>2,723,11,247,592,0,MIDM</valuestate>
       <aliases>[Formnode Whole_model_computat, Formnode Timing_profile1]</aliases>
       <numberformat>1,F,10,3,0,0</numberformat>
      </objective>
      <button name="Recompute_timings">
       <title>Recompute Timings</title>
       <description>This clears the previously cached computation for Whole_model_profile so that if additional computations have occurred since that result was displayed, the results of those new computations are reflected in the results.</description>
       <nodelocation>80,40,1</nodelocation>
       <nodesize>48,24</nodesize>
       <windstate>2,95,609,476,224</windstate>
       <script>value Timing_profile:</script>
      </button>
      <button name="Reset_timings">
       <title>Reset Timings</title>
       <description>Zeros all elapsed timings and resets the whole model computation profile to be recomputed to reflect (re-)evaluation of model variables.</description>
       <nodelocation>80,96,1</nodelocation>
       <nodesize>48,24</nodesize>
       <script>ResetEvalTimes
value Timing_profile:
</script>
      </button>
      <formnode name="Whole_model_computat">
       <title>Whole Model Computational Profile</title>
       <definition>1</definition>
       <nodelocation>256,40,1</nodelocation>
       <nodesize>124,16</nodesize>
       <nodeinfo>1,0,0,1,0,0,0,72,0,1</nodeinfo>
       <original>Timing_profile</original>
      </formnode>
      <function name="Computation_profile_">
       <parameters>(m: TextType)</parameters>
       <title>Computation Profile all</title>
       <units>sec</units>
       <description>Returns an array of the computation time (in seconds) taken to evaluate each variable (or user-defined function). Results exclude time spent evaluating each variable's inputs. Times are sorted in descending order to show the variables taking the most time at the top.  The result is indexed by .objects, a local index containing only those variables with a nonzero  computation time.

This function is useful for profiling a computationally intensive model to find where the time is being spent.  The time includes all time spent in computing each variable since the model was opened, or since the last call to &quot;Reset Timings&quot;.</description>
       <definition>INDEX allobjs := Descendant_Objects(m);
VAR allTimings := (FOR obj:=allobjs DO EvaluationTimeAll OF (obj));
INDEX UnsortedNodes := Subset(allTimings &gt; 0);
VAR timings := allTimings[allobjs = UnsortedNodes];
INDEX objects := sortIndex(-timings, UnsortedNodes);
timings[UnsortedNodes = objects]</definition>
       <nodelocation>200,240,1</nodelocation>
       <nodesize>60,24</nodesize>
       <windstate>2,102,90,529,521</windstate>
       <paramnames>m</paramnames>
      </function>
      <objective name="Timing_profile_all">
       <title>Timing profile all</title>
       <units>CPU Sec</units>
       <description>This displays the Time spent in each variable and function</description>
       <definition>/* First, determine which node is the &quot;root&quot; node of the model */
VAR m := Identifier OF (Isin OF Self);
VAR top := WHILE (NOT IsUndef(Isin OF (m))) 
                  DO m := Identifier OF (Isin OF (m));
Computation_profile_(top)</definition>
       <nodelocation>328,240,1</nodelocation>
       <nodesize>48,24</nodesize>
       <valuestate>2,655,142,407,516,0,MIDM</valuestate>
       <numberformat>1,F,10,3,0,0</numberformat>
      </objective>
     </library>
     <index name="From">
      <title>From</title>
      <description>Area number of the origin. Equals the Area 129 coding (plus 1000) by Helsinki Metropolitan Area Council.</description>
      <definition>1001..1129</definition>
      <nodelocation>176,80,1</nodelocation>
      <nodesize>48,12</nodesize>
      <windstate>2,518,124,476,424</windstate>
      <aliases>[Formnode Mista2]</aliases>
     </index>
     <index name="To1">
      <title>To</title>
      <description>Area number of the destination. Equals the Area 129 coding (plus 1000) by Helsinki Metropolitan Area Council.</description>
      <definition>copyindex(From)</definition>
      <nodelocation>176,104,1</nodelocation>
      <nodesize>48,12</nodesize>
     </index>
     <index name="Reg">
      <title>Reg</title>
      <description>An index for areal data tables. Transformed to 'From' index.</description>
      <definition>1001..1129</definition>
      <nodelocation>176,24,1</nodelocation>
      <nodesize>48,12</nodesize>
      <windstate>2,446,194,476,288</windstate>
     </index>
     <index name="Reg1">
      <title>Reg1</title>
      <description>An index for areal data tables. Transformed to 'To' index.</description>
      <definition>1001..1129</definition>
      <nodelocation>176,48,1</nodelocation>
      <nodesize>48,12</nodesize>
     </index>
     <index name="Area1">
      <title>Area</title>
      <description>The number of area. Equals the Area 129 coding (plus 1000) by Helsinki Metropolitan Area Council.</description>
      <definition>[1001,1002,1003,1004,1005,1006,1007,1008,1009,1010,1011,1012,1013,1014,1015,1016,1017,1018,1019,1020,1021,1022,1023,1024,1025,1026,1027,1028,1029,1030,1031,1032,1033,1034,1035,1036,1037,1038,1039,1040,1041,1042,1043,1044,1045,1046,1047,1048,1049,1050,1051,1052,1053,1054,1055,1056,1057,1058,1059,1060,1061,1062,1063,1064,1065,1066,1067,1068,1069,1070,1071,1072,1073,1074,1075,1076,1077,1078,1079,1080,1081,1082,1083,1084,1085,1086,1087,1088,1089,1090,1091,1092,1093,1094,1095,1096,1097,1098,1099,1100,1101,1102,1103,1104,1105,1106,1107,1108,1109,1110,1111,1112,1113,1114,1115,1116,1117,1118,1119,1120,1121,1122,1123,1124,1125,1126,1127,1128,1129,1130]</definition>
      <nodelocation>176,136,1</nodelocation>
      <nodesize>48,12</nodesize>
      <windstate>2,531,226,476,224</windstate>
     </index>
     <index name="Region">
      <title>Region</title>
      <description>The names of the larger regions used in the model.</description>
      <definition>['+L&#x8A;nsi-Espoo','+Pohjois-Espoo','+Etel&#x8A;-Espoo','+Keski-Espoo','+L&#x8A;nsi-Vantaa','+Keski-Vantaa','+Pohjois-Vantaa','+It&#x8A;-Vantaa','+Kanta-Helsinki','+L&#x8A;nsi-Helsinki','+Vanha-Helsinki','+Konalanseutu','+Pakilanseutu','+Malminseutu','+It&#x8A;-Helsinki']</definition>
      <nodelocation>176,160,1</nodelocation>
      <nodesize>48,12</nodesize>
      <windstate>2,470,236,476,365</windstate>
     </index>
     <variable name="Composite_traffic_du">
      <title>Composite traffic dummy</title>
      <description>The placeholder for the composite traffic. This is used when an argument is linked to composite traffic in general, and there is no obvious node to which it can be linked.</description>
      <definition>0</definition>
      <nodelocation>56,256,1</nodelocation>
      <nodesize>48,24</nodesize>
     </variable>
     <variable name="Periods">
      <title>Periods</title>
      <description>Morning-day, evening, and night are looked at separately.</description>
      <definition>table(period)(1,2,3)</definition>
      <nodelocation>56,48,1</nodelocation>
      <nodesize>48,12</nodesize>
      <nodecolor>52425,39321,65535</nodecolor>
     </variable>
     <index name="Vehicle_noch">
      <title>Vehicle_noch</title>
      <description>Index of travel type (vehicle type including the number of changes). This index is the same as Vehicle except that there is an additional row, No-change trips. This is the number of trips that are forced not to be divided into two parts. Note that these trips are included in other rows, and therefore this index must not be summed up.</description>
      <definition>['Bus no change','Bus one change','Cab no change','Cab one change','Cab non-full','Car','No-change']</definition>
      <nodelocation>176,240,1</nodelocation>
      <nodesize>48,12</nodesize>
      <nodeinfo>1,1,1,1,1,1,0,,0,</nodeinfo>
     </index>
     <formnode name="Timing_profile1">
      <title>Timing profile</title>
      <definition>1</definition>
      <nodelocation>176,472,1</nodelocation>
      <nodesize>160,12</nodesize>
      <nodeinfo>1,0,0,1,0,0,0,72,0,1</nodeinfo>
      <original>Timing_profile</original>
     </formnode>
     <formnode name="Mista2">
      <title>Mista</title>
      <definition>0</definition>
      <nodelocation>176,448,1</nodelocation>
      <nodesize>160,12</nodesize>
      <nodeinfo>1,0,0,1,0,0,0,72,0,1</nodeinfo>
      <original>From</original>
     </formnode>
     <formnode name="Subsidise_groups_1">
      <title>Subsidise groups?</title>
      <definition>0</definition>
      <nodelocation>172,348,1</nodelocation>
      <nodesize>156,12</nodesize>
      <nodeinfo>1,0,0,1,0,0,0,72,0,1</nodeinfo>
      <original>Subsidise_groups_</original>
     </formnode>
     <formnode name="Choose_large1">
      <title>Choose large</title>
      <definition>0</definition>
      <nodelocation>172,372,1</nodelocation>
      <nodesize>156,12</nodesize>
      <nodeinfo>1,0,0,1,0,0,0,72,0,1</nodeinfo>
      <nodecolor>52425,39321,65535</nodecolor>
      <original>Choose_large</original>
     </formnode>
     <formnode name="Choose_nochange1">
      <title>Choose nochange</title>
      <definition>0</definition>
      <nodelocation>172,396,1</nodelocation>
      <nodesize>156,12</nodesize>
      <nodeinfo>1,0,0,1,0,0,0,72,0,1</nodeinfo>
      <nodecolor>52425,39321,65535</nodecolor>
      <original>Choose_nochange</original>
     </formnode>
     <formnode name="Choose_flexible1">
      <title>Choose flexible</title>
      <definition>0</definition>
      <nodelocation>172,420,1</nodelocation>
      <nodesize>156,12</nodesize>
      <nodeinfo>1,0,0,1,0,0,0,72,0,1</nodeinfo>
      <nodecolor>52425,39321,65535</nodecolor>
      <original>Choose_flexible</original>
     </formnode>
    </module>
    <module name="Road_data">
     <title>Road data</title>
     <description>This module creates the node Route matrix, which contains the driving instructions from all areas to all other areas. Distances calculates the distances (by road) between the areas.

To make the construction of Route matrix as simple as  possible for a new city, the roads are defined in the following way. First, the whole metropolitan are is divided into 15 regions, and these regions are further divided into 129 areas with 7300 inhabitants on average. The 129 areas are standard areas for urban planning, but the regions were formed for this particular purpose. The criteria for forming a region were that they
1) are exclusive and mutually exhaustive
2) are as large as possible without creating very unrealistic routes between areas. Routes are defined in a way that between any two regions, there is only one specific road that is used to cross the region borders (and travel the distance between the regions if they are not neighbours). 

It is thus necessary to describe the routes between all areas within each region, and the routes between all regions. However, then it is possible to deduce the detailed routes between two areas that are in different regions using these hierarchical instructions.

The routes are described as lists of areas that are along the road between the origin and destination. The route description needs not be in full detail if the details between two areas are defined in Roads node. A minimum number of existing roads were selected so that the routes in the model would not be very unrealistic. This work was done manually with a map. Note that the absolute numbers of 'Average vehicle flow on the 30 most busy roads' are likely biased upwards because all traffic from smaller streets is packed to the major roads in the model.</description>
     <author>jtue</author>
     <date>8. Aprta 2004 14:15</date>
     <saveauthor>jtue</saveauthor>
     <savedate>19. elota 2004 10:43</savedate>
     <defaultsize>48,24</defaultsize>
     <nodelocation>184,168,1</nodelocation>
     <nodesize>48,24</nodesize>
     <diagstate>1,257,106,376,409,17</diagstate>
     <windstate>2,102,90,476,282</windstate>
     <fontstyle>Arial, 13</fontstyle>
     <variable name="Route_matrix">
      <title>Route matrix</title>
      <description>The complete route instruction matrix including all relevant information.</description>
      <definition>var a:= Prematrix;
index e:= 1..max(max((textlength(a)+1)/5,From),To1);
var g:= for x[]:= a do slice(splittext(x,','),e);
g:= if g=null then 'tyhj&#x8A;' else g;
var y:= 1;
while y&lt;=size(e)-1 do (
var x:= 1;
while x&lt;= size(Road_mirror) do (
var h:= Road_mirror[.a=x];
var b:= g[.e=y];
var c:= g[.e=y+1];

var d:= findintext(b,h);
var f:= findintext(c,h);
a:= if d&gt;0 and f&gt;0 and f&gt;d then Textreplace(a,b&amp;','&amp;c,selecttext(h,d,f+3),true) else a; 
 
x:=x+1);
y:=y+1);
a</definition>
      <nodelocation>288,200,1</nodelocation>
      <nodesize>48,24</nodesize>
      <windstate>2,478,35,476,480</windstate>
      <valuestate>2,70,80,784,348,0,MIDM</valuestate>
      <reformval>[To1,From]</reformval>
     </variable>
     <variable name="Distances">
      <title>Distances</title>
      <units>km</units>
      <description>The length of each origin-destination trip.</description>
      <definition>var b:= for x[]:= route_matrix do (
var a:= if findintext(links_1,x)&gt;0 then link_length1 else 0;
sum(a,links_1) );
b + in_area_distance[area1=From] + in_area_distance[area1=To1]</definition>
      <nodelocation>400,200,1</nodelocation>
      <nodesize>48,24</nodesize>
      <windstate>2,32,14,476,521</windstate>
      <valuestate>2,27,18,883,552,0,MIDM</valuestate>
      <reformval>[To1,From]</reformval>
     </variable>
     <variable name="In_area_distance">
      <title>In-area distance</title>
      <units>km</units>
      <description>The distance that is travelled within an area collecting people before the actual trip to another area starts. 

Distances are rough estimates measured with a string and a ruler. This approach was considered exact enough, as the road structure is the same in all scenarios considered.

Note that although not quite realistic, this value is the same for both composite and car traffic.</description>
      <definition>Table(Area1)(
1,1,0.6,0.6,0.6,1,1,0.1,1,1,1,1,1.5,1.5,1,1,0.6,0.6,1,1,0.6,0.6,1,1.5,1.5,2.5,1.5,1.5,1.5,2.5,1.5,1.5,1.5,1.5,2.5,1.5,1.5,1.5,1.5,1,1.5,1.5,1.5,2.5,1.5,1,2.5,1.5,1.5,2.5,1.5,1,4,1.5,1.5,2.5,1.5,1.5,1,2.5,1.5,1.5,1.5,2.5,1.5,0.6,0.6,1.5,1.5,1.5,1.5,2.5,2.5,2.5,2.5,2.5,2.5,1.5,2.5,2.5,0.6,1.5,1.5,1.5,1.5,1,1.5,2.5,2.5,2.5,4,4,4,8,2.5,4,4,4,8,2.5,1.5,2.5,2.5,2.5,4,8,4,1.5,1.5,1.5,1,2.5,1.5,1.5,1.5,1.5,1.5,2.5,2.5,1.5,1.5,2.5,1.5,4,2.5,2.5,4,4,4,0)</definition>
      <nodelocation>400,32,1</nodelocation>
      <nodesize>48,24</nodesize>
      <valuestate>2,148,93,416,561,0,MIDM</valuestate>
      <nodecolor>65535,52427,65534</nodecolor>
      <reference>Data based on a map of Helsinki Metropolitan area (YTV liikenne: P&#x8A;&#x8A;kaupunkiseudun joukkoliikennekartta 11.8.2002).</reference>
     </variable>
     <variable name="Area_name">
      <title>Area name</title>
      <description>The name of each area.</description>
      <definition>Table(Area1)(
'Kluuvi','Kamppi','Punavuori','Kaartinkaupunki','Kruunuhaka','Katajanokka','Kaivopuisto','Munkkisaari','Ruoholahti','Salmisaari','Etu-T&#x9A;&#x9A;l&#x9A;','Taka-T&#x9A;&#x9A;l&#x9A;','Meilahti','Ruskeasuo','L&#x8A;nsi-Pasila','Pohjois-Pasila','It&#x8A;-Pasila','Hakaniemi','Kallio','S&#x9A;rn&#x8A;inen','Alppila','Vallila','Hermanni','Arabianranta','K&#x8A;pyl&#x8A;','Lauttasaari','Munkkiniemi','Munkkivuori','Etel&#x8A;-Haaga','Pohjois-Haaga','Pit&#x8A;j&#x8A;nm&#x8A;ki','Konala','Malminkartano','Kannelm&#x8A;ki','Hakuninmaa','Maunula','Patola','L&#x8A;nsi-Pakila','Palohein&#x8A;','It&#x8A;-Pakila','Pukinm&#x8A;ki','Viikki','Pihlajam&#x8A;ki','Malmi','Malmin lentokentt&#x8A;','Tapanila','Tapaninvainio','Siltam&#x8A;ki','Tapulikaupunki','Puistola','Jakom&#x8A;ki','Kulosaari','Laajasalo','Roihuvuori','Herttoniemenranta','Herttoniemi','Puotila','Puotinharju','Myllypuro','Kontula','Vartioharju','Mellunm&#x8A;ki','Vuosaari','Kallahti','Niinisaari','Suomenlinna','Keilaniemi','Otaniemi','Tapiola','Pohjois-Tapiola','Niittykumpu','Mankkaa','Westend','Matinkyl&#x8A;','Olari','Iivisniemi','Suvisaaristo','Espoonlahti','N&#x9A;ykki&#x9A;','Saunalahti','M&#x8A;kkyl&#x8A;','Lintuvaara','Etel&#x8A;-Lepp&#x8A;vaara','Laajalahti','Sep&#x8A;nkyl&#x8A;','Kuninkainen','Karakallio','Laaksolahti','Viherlaakso','Kauniainen','Tuomarila','Muurala','Bemb&#x9A;le','Nuuksio','Kauklahti','Espoonkartano','Vanhakartano','R&#x9A;yl&#x8A;','Kalaj&#x8A;rvi','H&#x8A;meenkyl&#x8A;','Varisto','Myyrm&#x8A;ki','Martinlaakso','Petikko','Kivist&#x9A;','Seutula','Viinikkala','Yl&#x8A;st&#x9A;','Pakkala','Veromies','Helsinki airport','Koivuhaka','Tikkurila','Ruskeasanta','Simonkyl&#x8A;','Jokiniemi','Kuninkaala','Hakkila','P&#x8A;iv&#x8A;kumpu','Havukoski','Rekola','Koivukyl&#x8A;','Ilola','Korso','Metsola','Jokivarsi','Sotunki','Hakunila','L&#x8A;nsim&#x8A;ki','Vaihtopiste')</definition>
      <nodelocation>512,32,1</nodelocation>
      <nodesize>48,24</nodesize>
      <windstate>2,102,90,476,452</windstate>
      <valuestate>2,510,11,258,615,0,MIDM</valuestate>
      <nodecolor>65535,52427,65534</nodecolor>
      <reference>Modified names from the Area 129 coding by Helsinki Metropolitan Area Council.</reference>
     </variable>
     <index name="In3">
      <description>A dummy index.</description>
      <definition>[1,2,3,4,5,6,7,8,9,10,11,12,13,14]</definition>
      <nodelocation>64,64,1</nodelocation>
      <nodesize>48,12</nodesize>
     </index>
     <index name="In4">
      <description>A dummy index.</description>
      <definition>[1,2,3,4,5,6,7,8,9,10,11,12,13,14]</definition>
      <nodelocation>64,88,1</nodelocation>
      <nodesize>48,12</nodesize>
     </index>
     <variable name="Roads">
      <title>Roads</title>
      <description>A list of frequently used roads. The purpose of this node is to simplify definitions in nodes Routes outside and routes inside.</description>
      <definition>Table(Self)(
'1078,1076,1074,1073,1067,1010,1002,1001','1093,1085,1084,1028','1104,1032,1029,1028,1027,1013,1011,1002','1105,1103,1102,1035,1034,1030,1014,1012,1001','1123,1112,1109,1040,1025,1022,1020,1001,1002,1010','1125,1127,1128,1045,1042,1024,1025,1016,1014,1029','1062,1061,1058,1054,1055,1052,1020,1018,1001','1095,1093,1097,1104,1103,1107,1110,1109,1117,1128,1129','1067,1068,1084,1083,1032,1034,1038,1040,1041,1043,1045,1060,1058','1080,1078,1076,1074,1073,1067,1068','1096,1095,1093,1094','1090,1085,1084,1083,1082','1088,1087,1083,1084','1042,1041,1047,1048','1042,1043,1044,1046,1049','1052,1055,1054,1058,1057,1063,1065','1059,1060,1062,1065','1026,1010,1002,1001,1005,1006','1008,1003,1004,1001','1008,1003,1004,1005,1006','1032,1029,1014,1016,1025,1024')</definition>
      <indexvals>[1,2,3,4,5,6,7,8,9,10,11,12,13,14,15,16,17,18,19,20,21]</indexvals>
      <nodelocation>288,32,1</nodelocation>
      <nodesize>48,24</nodesize>
      <defnstate>2,166,156,470,457,0,MIDM</defnstate>
      <valuestate>2,104,114,802,486,0,MIDM</valuestate>
      <nodecolor>65535,52427,65534</nodecolor>
      <reference>Data based on a map of Helsinki Metropolitan area (YTV liikenne: P&#x8A;&#x8A;kaupunkiseudun joukkoliikennekartta 11.8.2002).</reference>
     </variable>
     <variable name="Routes_outside">
      <title>Routes outside</title>
      <description>Routes are defined in a way that between any two regions, there is only one route that is used. This route is described in this node. The route description needs not be in full detail, e.g. if a route between two areas is defined in Roads node, it is enough to define the start and end areas here.</description>
      <definition>Table(In3,In4)(
'+L&#x8A;nsi-Espoo,1093,1097,+Pohjois-Espoo',0,0,0,0,0,0,0,0,0,0,0,0,0,
'+L&#x8A;nsi-Espoo,1093,1085,1074,+Etel&#x8A;-Espoo','+Pohjois-Espoo,1097,1093,1085,1074,+Etel&#x8A;-Espoo',0,0,0,0,0,0,0,0,0,0,0,0,
'+L&#x8A;nsi-Espoo,1093,1085,+Keski-Espoo','+Pohjois-Espoo,1097,1093,1085,+Keski-Espoo','+Etel&#x8A;-Espoo,1068,1084,+Keski-Espoo',0,0,0,0,0,0,0,0,0,0,0,
'+L&#x8A;nsi-Espoo,1093,1104,+L&#x8A;nsi-Vantaa','+Pohjois-Espoo,1097,1104,+L&#x8A;nsi-Vantaa','+Etel&#x8A;-Espoo,1068,1032,1104,+L&#x8A;nsi-Vantaa','+Keski-Espoo,1084,1032,1104,+L&#x8A;nsi-Vantaa',0,0,0,0,0,0,0,0,0,0,
'+L&#x8A;nsi-Espoo,1093,1110,+Keski-Vantaa','+Pohjois-Espoo,1097,1104,1110,+Keski-Vantaa','+Etel&#x8A;-Espoo,1068,1040,1109,+Keski-Vantaa','+Keski-Espoo,1084,1040,1109,+Keski-Vantaa','+L&#x8A;nsi-Vantaa,1107,1110,+Keski-Vantaa',0,0,0,0,0,0,0,0,0,
'+L&#x8A;nsi-Espoo,1093,1128,1127,+Pohjois-Vantaa','+Pohjois-Espoo,1097,1128,1127,+Pohjois-Vantaa','+Etel&#x8A;-Espoo,1068,1045,1127,+Pohjois-Vantaa','+Keski-Espoo,1084,1045,1127,+Pohjois-Vantaa','+L&#x8A;nsi-Vantaa,1107,1128,1127,+Pohjois-Vantaa','+Keski-Vantaa,1109,1128,1127,+Pohjois-Vantaa',0,0,0,0,0,0,0,0,
'+L&#x8A;nsi-Espoo,1093,1128,+It&#x8A;-Vantaa','+Pohjois-Espoo,1097,1128,+It&#x8A;-Vantaa','+Etel&#x8A;-Espoo,1068,1045,1128,+It&#x8A;-Vantaa','+Keski-Espoo,1084,1045,1128,+It&#x8A;-Vantaa','+L&#x8A;nsi-Vantaa,1107,1128,+It&#x8A;-Vantaa','+Keski-Vantaa,1109,1117,1128,+It&#x8A;-Vantaa','+Pohjois-Vantaa,1127,1128,+It&#x8A;-Vantaa',0,0,0,0,0,0,0,
'+L&#x8A;nsi-Espoo,1093,1028,1011,+Kanta-Helsinki','+Pohjois-Espoo,1097,1104,1011,+Kanta-Helsinki','+Etel&#x8A;-Espoo,1067,1010,+Kanta-Helsinki','+Keski-Espoo,1084,1028,1011,+Kanta-Helsinki','+L&#x8A;nsi-Vantaa,1102,1001,+Kanta-Helsinki','+Keski-Vantaa,1109,1001,+Kanta-Helsinki','+Pohjois-Vantaa,1127,1025,1001,+Kanta-Helsinki','+It&#x8A;-Vantaa,1128,1025,1001,+Kanta-Helsinki',0,0,0,0,0,0,
'+L&#x8A;nsi-Espoo,1093,1028,+L&#x8A;nsi-Helsinki','+Pohjois-Espoo,1097,1104,1029,+L&#x8A;nsi-Helsinki','+Etel&#x8A;-Espoo,1068,1084,1028,+L&#x8A;nsi-Helsinki','+Keski-Espoo,1084,1028,+L&#x8A;nsi-Helsinki','+L&#x8A;nsi-Vantaa,1102,1014,+L&#x8A;nsi-Helsinki','+Keski-Vantaa,1109,1025,1016,+L&#x8A;nsi-Helsinki','+Pohjois-Vantaa,1127,1016,+L&#x8A;nsi-Helsinki','+It&#x8A;-Vantaa,1128,1016,+L&#x8A;nsi-Helsinki','+Kanta-Helsinki,1001,1012,+L&#x8A;nsi-Helsinki',0,0,0,0,0,
'+L&#x8A;nsi-Espoo,1093,1028,1029,1025,+Vanha-Helsinki','+Pohjois-Espoo,1097,1104,1029,1025,+Vanha-Helsinki','+Etel&#x8A;-Espoo,1068,1032,1025,+Vanha-Helsinki','+Keski-Espoo,1084,1028,1029,1025,+Vanha-Helsinki','+L&#x8A;nsi-Vantaa,1102,1014,1025,+Vanha-Helsinki','+Keski-Vantaa,1109,1025,+Vanha-Helsinki','+Pohjois-Vantaa,1127,1024,+Vanha-Helsinki','+It&#x8A;-Vantaa,1128,1024,+Vanha-Helsinki','+Kanta-Helsinki,1001,1018,+Vanha-Helsinki','+L&#x8A;nsi-Helsinki,1016,1025,+Vanha-Helsinki',0,0,0,0,
'+L&#x8A;nsi-Espoo,1093,1084,1032,+Konalanseutu','+Pohjois-Espoo,1097,1104,1032,+Konalanseutu','+Etel&#x8A;-Espoo,1068,1032,+Konalanseutu','+Keski-Espoo,1084,1032,+Konalanseutu','+L&#x8A;nsi-Vantaa,1102,1035,+Konalanseutu','+Keski-Vantaa,1109,1040,1034,+Konalanseutu','+Pohjois-Vantaa,1127,1045,1034,+Konalanseutu','+It&#x8A;-Vantaa,1128,1045,1034,+Konalanseutu','+Kanta-Helsinki,1001,1030,+Konalanseutu','+L&#x8A;nsi-Helsinki,1014,1030,+Konalanseutu','+Vanha-Helsinki,1025,1014,1030,+Konalanseutu',0,0,0,
'+L&#x8A;nsi-Espoo,1093,1084,1032,1038,+Pakilanseutu','+Pohjois-Espoo,1097,1104,1032,1038,+Pakilanseutu','+Etel&#x8A;-Espoo,1068,1038,+Pakilanseutu','+Keski-Espoo,1084,1038,+Pakilanseutu','+L&#x8A;nsi-Vantaa,1102,1034,1038,+Pakilanseutu','+Keski-Vantaa,1109,1040,+Pakilanseutu','+Pohjois-Vantaa,1127,1045,1040,+Pakilanseutu','+It&#x8A;-Vantaa,1128,1045,1040,+Pakilanseutu','+Kanta-Helsinki,1001,1020,1040,+Pakilanseutu','+L&#x8A;nsi-Helsinki,1014,1030,1034,1038,+Pakilanseutu','+Vanha-Helsinki,1025,1040,+Pakilanseutu','+Konalanseutu,1034,1038,+Pakilanseutu',0,0,
'+L&#x8A;nsi-Espoo,1093,1084,1041,+Malminseutu','+Pohjois-Espoo,1097,1104,1032,1041,+Malminseutu','+Etel&#x8A;-Espoo,1068,1041,+Malminseutu','+Keski-Espoo,1084,1041,+Malminseutu','+L&#x8A;nsi-Vantaa,1102,1034,1041,+Malminseutu','+Keski-Vantaa,1109,1040,1041,+Malminseutu','+Pohjois-Vantaa,1127,1045,+Malminseutu','+It&#x8A;-Vantaa,1128,1045,+Malminseutu','+Kanta-Helsinki,1001,1020,1040,1041,+Malminseutu','+L&#x8A;nsi-Helsinki,1014,1030,1034,1041,+Malminseutu','+Vanha-Helsinki,1025,1040,1041,+Malminseutu','+Konalanseutu,1034,1041,+Malminseutu','+Pakilanseutu,1040,1041,+Malminseutu',0,
'+L&#x8A;nsi-Espoo,1093,1084,1045,1060,+It&#x8A;-Helsinki','+Pohjois-Espoo,1097,1104,1032,1045,1060,+It&#x8A;-Helsinki','+Etel&#x8A;-Espoo,1068,1045,1060,+It&#x8A;-Helsinki','+Keski-Espoo,1084,1045,1060,+It&#x8A;-Helsinki','+L&#x8A;nsi-Vantaa,1102,1034,1045,1060,+It&#x8A;-Helsinki','+Keski-Vantaa,1109,1040,1045,1060,+It&#x8A;-Helsinki','+Pohjois-Vantaa,1127,1045,1060,+It&#x8A;-Helsinki','+It&#x8A;-Vantaa,1128,1045,1060,+It&#x8A;-Helsinki','+Kanta-Helsinki,1001,1020,1052,+It&#x8A;-Helsinki','+L&#x8A;nsi-Helsinki,1014,1030,1034,1045,1060,+It&#x8A;-Helsinki','+Vanha-Helsinki,1020,1052,+It&#x8A;-Helsinki','+Konalanseutu,1034,1045,1060,+It&#x8A;-Helsinki','+Pakilanseutu,1040,1045,1060,+It&#x8A;-Helsinki','+Malminseutu,1045,1060,+It&#x8A;-Helsinki'
)</definition>
      <nodelocation>64,32,1</nodelocation>
      <nodesize>48,24</nodesize>
      <windstate>2,560,183,476,508</windstate>
      <defnstate>2,70,2,872,335,0,MIDM</defnstate>
      <valuestate>2,198,39,805,439,0,MIDM</valuestate>
      <nodecolor>65535,52427,65534</nodecolor>
      <reformdef>[In3,In4]</reformdef>
      <reformval>[In3,In4]</reformval>
      <reference>Data based on a map of Helsinki Metropolitan area (YTV liikenne: P&#x8A;&#x8A;kaupunkiseudun joukkoliikennekartta 11.8.2002).</reference>
     </variable>
     <variable name="Route_list">
      <title>Route list</title>
      <description>Changes the Routes outside into a one-dimensional list.</description>
      <definition>var c:= if Routes_outside=0 then 0 else 1;
c:= sum(sum(c,in3),in4);
Index a:= 1..c;
Index b:= ['In3','In4','Data'];
var d:= Mdarraytotable(Routes_outside,a,b);
d:= d[.b='Data'];
d</definition>
      <nodelocation>64,136,1</nodelocation>
      <nodesize>48,24</nodesize>
      <windstate>2,102,90,476,297</windstate>
      <valuestate>2,214,56,537,610,0,MIDM</valuestate>
     </variable>
     <variable name="Region_explode">
      <title>Region explode</title>
      <description>'Explodes' the regional route lists in a way that any driving instruction that applies to a region, applies also to all areas within the region.</description>
      <definition>var b:= route_list;
var x:= 1;

while x&lt;= size(Region) do (                                   &#x7B;K&#x8A;y l&#x8A;pi jokainen alue&#x7D;
var c:= slice(Region,x);
var d:= slice(Regions,x);
var h:= b;
var j:= size(b);
d:= splittext(d,',');
var y:= 1;

while y&lt;=  size(b) do (                              &#x7B;K&#x8A;y l&#x8A;pi jokainen ajo-ohje&#x7D;
var f:= slice(h,y);
f:= if Istext(f) then f else '';

(if findintext(c,f)&gt;0 then (
f:= textreplace(f,c,d,true);                                  &#x7B;Korvaa ryhm&#x8A;aluenimet aluenimill&#x8A;&#x7D;
b:= concat(b,f)) else 0);

y:= y+1);
x:= x+1);

                                                                     &#x7B;T&#x8A;st&#x8A; alkaa vanha Aluerajaytys_b&#x7D;

index In3:= 1..size(b);
b:= slice(b, In3);

b:= (if findintext('+',b)&gt;0 then null else b);   &#x7B; H&#x8A;vitet&#x8A;&#x8A;n aluenimet

var c:= unique(b,in3);  Romauta kaikki toistuvat rivit
b:= slice(b,in3,c);
b:= slice(b,in3);&#x7D;
var c:= subset(istext(b));                                 &#x7B;Romauta kaikki tyhj&#x8A;t rivit&#x7D;
b:= slice(b,in3,c);

index in5:= 1..size(b);
b:= slice(b,in5);

                                                             &#x7B;Poista reitist&#x8A; samat toistuvat pisteet

x:=1;
while x&lt;=size(mista) do (
c:= slice(mista,x)&amp;'';
b:= textreplace(b,c&amp;','&amp;c,c,true);
x:=x+1 );
b&#x7D;</definition>
      <nodelocation>64,200,1</nodelocation>
      <nodesize>48,24</nodesize>
      <windstate>2,102,90,476,590</windstate>
      <valuestate>2,10,11,474,620,0,MIDM</valuestate>
     </variable>
     <variable name="Regions">
      <title>Regions</title>
      <description>Describes the small areas that belong into each larger region. The region names must start with '+'. All areas must be mentioned exactly once. Regions were selected in a way that they are as large as possible without creating very unrealistic routes between areas.</description>
      <definition>Table(Region)(
'1091,1092,1093,1094,1095,1096','1097,1098,1099','1067,1068,1069,1070,1071,1073,1074,1075,1076,1077,1078,1079,1080','1072,1081,1082,1083,1084,1085,1086,1087,1088,1089,1090','1100,1101,1102,1103,1104,1105,1106,1107,1108','1109,1110,1111,1112,1113,1114,1115,1116,1123','1118,1119,1120,1121,1122,1124,1125,1126,1127','1117,1128,1129','1001,1002,1003,1004,1005,1006,1007,1008,1009,1010,1011,1026,1066','1012,1013,1014,1015,1016,1027,1028,1029','1017,1018,1019,1020,1021,1022,1023,1024,1025','1030,1031,1032,1033,1034,1035','1036,1037,1038,1039,1040','1041,1042,1043,1044,1045,1046,1047,1048,1049,1050,1051','1052,1053,1054,1055,1056,1057,1058,1059,1060,1061,1062,1063,1064,1065')</definition>
      <nodelocation>64,264,1</nodelocation>
      <nodesize>48,24</nodesize>
      <defnstate>2,88,98,771,523,0,MIDM</defnstate>
      <valuestate>2,20,224,651,394,0,MIDM</valuestate>
      <nodecolor>52425,39321,65535</nodecolor>
      <reference>Data based on a map of Helsinki Metropolitan area (YTV liikenne: P&#x8A;&#x8A;kaupunkiseudun joukkoliikennekartta 11.8.2002).</reference>
     </variable>
     <variable name="Prematrix">
      <title>Prematrix</title>
      <description>The crude route instruction matrix without the information from Routes inside and Roads nodes.</description>
      <definition>var mirror2:= mirror(region_explode,region_explode.in5);
var a:= mirror2;
a:= evaluate(selecttext(a,1,4))*10000+evaluate(selecttext(a,textlength(a)-3));
index b:=a;
index c:= [1];
index d:= 2..size(Mirror2.a);

var e:= concat(c,d,c,d,b);
e:= slice(Mirror2,Mirror2.a,e);
e:= e[.b=From*10000+To1];
if e=null then From&amp;','&amp;To1 else e</definition>
      <nodelocation>176,200,1</nodelocation>
      <nodesize>48,24</nodesize>
      <windstate>2,102,90,476,586</windstate>
      <valuestate>2,212,13,759,604,0,MIDM</valuestate>
      <reformval>[To1,From]</reformval>
      <numberformat>1,I,4,2,0,0</numberformat>
     </variable>
     <variable name="Road_mirror">
      <title>Road mirror</title>
      <description>'Mirrors' the driving instructions in a way that if an instruction applies to 'from A to B', its reverse applies to 'from B to A'.</description>
      <definition>index roa:= 1..size(route_list1)+size(roads);
var a:= concat(roads,route_list1,roads,route_list1.a,roa);

a:= mirror(a,roa);
a:= clean_rows(a);

var c:= for y[]:= a do (
var e:= (if findintext(y,a)&gt;0 then 1 else 0);
e:= sum(e,e.a)-1 );
a:= if c&gt;0 then 0 else a;
clean_rows(a)</definition>
      <nodelocation>288,136,1</nodelocation>
      <nodesize>48,24</nodesize>
      <windstate>2,102,90,476,409</windstate>
      <valuestate>2,219,-3,563,627,0,MIDM</valuestate>
     </variable>
     <variable name="Routes_inside">
      <title>Routes inside</title>
      <description>Defines the routes between every two areas within a region. The route description needs not be in full detail, e.g. if a route between two areas is defined in Roads node, it is enough to define the start and end areas here. A minimum number of existing roads were selected so that the routes in the model would not be very unrealistic. This work was done manually with a map.</description>
      <definition>Table(In3,In4,region)(
'1091,1092','1097,1098','1067,1068','1072,1085,1084,1083,1081','1100,1101','1109,1110','1118,1127,1119','1117,1128','1001,1002','1012,1013','1017,1019,1018','1030,1034,1031','1036,1037','1041,1042','1052,1055,1053',
0,0,0,0,0,0,0,0,0,0,0,0,0,0,0,
0,0,0,0,0,0,0,0,0,0,0,0,0,0,0,
0,0,0,0,0,0,0,0,0,0,0,0,0,0,0,
0,0,0,0,0,0,0,0,0,0,0,0,0,0,0,
0,0,0,0,0,0,0,0,0,0,0,0,0,0,0,
0,0,0,0,0,0,0,0,0,0,0,0,0,0,0,
0,0,0,0,0,0,0,0,0,0,0,0,0,0,0,
0,0,0,0,0,0,0,0,0,0,0,0,0,0,0,
0,0,0,0,0,0,0,0,0,0,0,0,0,0,0,
0,0,0,0,0,0,0,0,0,0,0,0,0,0,0,
0,0,0,0,0,0,0,0,0,0,0,0,0,0,0,
0,0,0,0,0,0,0,0,0,0,0,0,0,0,0,
0,0,0,0,0,0,0,0,0,0,0,0,0,0,0,
'1091,1092,1093','1097,1099','1067,1069','1072,1085,1084,1083,1082','1100,1101,1102','1109,1110,1111','1118,1120','1117,1128,1129','1001,1004,1003','1012,1014','1017,1019','1030,1034,1032','1036,1038','1041,1043','1052,1055,1054',
'1092,1093','1098,1097,1099','1068,1069','1081,1082','1101,1102','1110,1111','1119,1127,1120','1128,1129','1002,1004,1003','1013,1014','1018,1019','1031,1032','1037,1036,1038','1042,1043','1053,1055,1054',
0,0,0,0,0,0,0,0,0,0,0,0,0,0,0,
0,0,0,0,0,0,0,0,0,0,0,0,0,0,0,
0,0,0,0,0,0,0,0,0,0,0,0,0,0,0,
0,0,0,0,0,0,0,0,0,0,0,0,0,0,0,
0,0,0,0,0,0,0,0,0,0,0,0,0,0,0,
0,0,0,0,0,0,0,0,0,0,0,0,0,0,0,
0,0,0,0,0,0,0,0,0,0,0,0,0,0,0,
0,0,0,0,0,0,0,0,0,0,0,0,0,0,0,
0,0,0,0,0,0,0,0,0,0,0,0,0,0,0,
0,0,0,0,0,0,0,0,0,0,0,0,0,0,0,
0,0,0,0,0,0,0,0,0,0,0,0,0,0,0,
0,0,0,0,0,0,0,0,0,0,0,0,0,0,0,
'1091,1092,1093,1094',0,'1067,1073,1070','1072,1085,1084,1083','1100,1104,1103','1109,1112','1118,1120,1121','1117,1130','1001,1004','1012,1015','1017,1020','1030,1034,1032,1033','1036,1038,1039','1041,1044','1052,1055',
'1092,1093,1094',0,'1068,1070','1081,1083','1101,1103','1110,1109,1112','1119,1121','1128,1130','1002,1004','1013,1015','1018,1020','1031,1032,1033','1037,1040,1039','1042,1043,1044','1053,1055',
'1093,1094',0,'1069,1070','1082,1083','1102,1103','1111,1112','1120,1121','1129,1130','1003,1004','1014,1016,1015','1019,1020','1032,1033','1038,1039','1043,1044','1054,1055',
0,0,0,0,0,0,0,0,0,0,0,0,0,0,0,
0,0,0,0,0,0,0,0,0,0,0,0,0,0,0,
0,0,0,0,0,0,0,0,0,0,0,0,0,0,0,
0,0,0,0,0,0,0,0,0,0,0,0,0,0,0,
0,0,0,0,0,0,0,0,0,0,0,0,0,0,0,
0,0,0,0,0,0,0,0,0,0,0,0,0,0,0,
0,0,0,0,0,0,0,0,0,0,0,0,0,0,0,
0,0,0,0,0,0,0,0,0,0,0,0,0,0,0,
0,0,0,0,0,0,0,0,0,0,0,0,0,0,0,
0,0,0,0,0,0,0,0,0,0,0,0,0,0,0,
0,0,0,0,0,0,0,0,0,0,0,0,0,0,0,
'1091,1092,1095',0,'1067,1073,1071','1072,1085,1084','1100,1104','1109,1113','1118,1120,1122',0,'1001,1005','1012,1015,1016','1017,1021','1030,1034','1036,1038,1040','1041,1043,1045','1052,1055,1056',
'1092,1095',0,'1068,1070,1071','1081,1083,1084','1101,1104','1110,1109,1113','1119,1121,1122',0,'1002,1001,1005','1013,1015,1016','1018,1019,1021','1031,1034','1037,1040','1042,1045','1053,1055,1056',
'1093,1095',0,'1069,1071','1082,1083,1084','1102,1101,1104','1111,1110,1109,1113','1120,1122',0,'1003,1004,1005','1014,1016','1019,1021','1032,1034','1038,1040','1043,1045','1054,1056',
'1094,1093,1095',0,'1070,1071','1083,1084','1103,1104','1112,1113','1121,1122',0,'1004,1005','1015,1016','1020,1021','1033,1032,1034','1039,1040','1044,1043,1045','1055,1056',
0,0,0,0,0,0,0,0,0,0,0,0,0,0,0,
0,0,0,0,0,0,0,0,0,0,0,0,0,0,0,
0,0,0,0,0,0,0,0,0,0,0,0,0,0,0,
0,0,0,0,0,0,0,0,0,0,0,0,0,0,0,
0,0,0,0,0,0,0,0,0,0,0,0,0,0,0,
0,0,0,0,0,0,0,0,0,0,0,0,0,0,0,
0,0,0,0,0,0,0,0,0,0,0,0,0,0,0,
0,0,0,0,0,0,0,0,0,0,0,0,0,0,0,
0,0,0,0,0,0,0,0,0,0,0,0,0,0,0,
0,0,0,0,0,0,0,0,0,0,0,0,0,0,0,
'1091,1092,1095,1096',0,'1067,1073','1072,1085','1100,1104,1103,1105','1109,1112,1114','1118,1120,1121,1124',0,'1001,1005,1006','1012,1013,1027','1017,1022','1030,1034,1035',0,'1041,10441046','1052,1055,1054,1058,1057',
'1092,1095,1096',0,'1068,1067,1073','1081,1083,1084,1085','1101,1103,1105','1110,1109,1112,1114','1119,1121,1124',0,'1002,1001,1005,1006','1013,1027','1018,1020,1022','1031,1034,1035',0,'1042,1043,10441046','1053,1055,1054,1058,1057',
'1093,1095,1096',0,'1069,1073','1082,1083,1084,1085','1102,1103,1105','1111,1110,1109,1112,1114','1120,1121,1124',0,'1003,1004,1005,1006','1014,1013,1027','1019,1022','1032,1035',0,'1043,1044,1046','1054,1058,1057',
'1094,1093,1095,1096',0,'1070,1073','1083,1084,1085','1103,1105','1112,1114','1121,1124',0,'1004,1006','1015,1027','1020,1022','1033,1032,1035',0,'1044,1046','1055,1054,1058,1057',
'1095,1096',0,'1071,1073','1084,1085','1104,1103,1105','1113,1114','1122,1121,1124',0,'1005,1006','1016,1015,1013,1027','1021,1022','1034,1035',0,'1045,1044,1046','1056,1054,1058,1057',
0,0,0,0,0,0,0,0,0,0,0,0,0,0,0,
0,0,0,0,0,0,0,0,0,0,0,0,0,0,0,
0,0,0,0,0,0,0,0,0,0,0,0,0,0,0,
0,0,0,0,0,0,0,0,0,0,0,0,0,0,0,
0,0,0,0,0,0,0,0,0,0,0,0,0,0,0,
0,0,0,0,0,0,0,0,0,0,0,0,0,0,0,
0,0,0,0,0,0,0,0,0,0,0,0,0,0,0,
0,0,0,0,0,0,0,0,0,0,0,0,0,0,0,
0,0,0,0,0,0,0,0,0,0,0,0,0,0,0,
0,0,'1067,1073,1074','1072,1085,1086','1100,1104,1103,1106','1109,1113,1115','1118,1127,1125',0,'1001,1004,1007','1012,1013,1027,1028','1017,1022,1023','1030,1014',0,'1041,1047','1052,1055,1054,1058',
0,0,'1068,1067,1073,1074','1081,1083,1086','1101,1103,1106','1110,1109,1113,1115','1119,1126,1125',0,'1002,1004,1007','1013,1027,1028','1018,1020,1023','1031,1029,1014',0,'1042,1041,1047','1053,1055,1054,1058',
0,0,'1069,1073,1074','1082,1086','1102,1103,1106','1111,1110,1109,1113,1115','1120,1121,1125',0,'1003,1007','1014,1029,1028','1019,1022,1023','1032,1029,1014',0,'1043,1041,1047','1054,1058',
0,0,'1070,1073,1074','1083,1086','1103,1106','1112,1115','1121,1125',0,'1004,1007','1015,1013,1027,1028','1020,1023','1033,1032,1029,1014',0,'1044,1047','1055,1054,1058',
0,0,'1071,1074','1084,1086','1104,1103,1106','1113,1115','1122,1121,1125',0,'1005,1007','1016,1014,1029,1028','1021,1022,1023','1034,1030,1014',0,'1045,1044,1047','1056,1054,1058',
0,0,'1073,1074','1085,1086','1105,1106','1114,1115','1124,1125',0,'1006,1005,1007','1027,1028','1022,1023','1035,1034,1030,1014',0,'1046,1047','1057,1058',
0,0,0,0,0,0,0,0,0,0,0,0,0,0,0,
0,0,0,0,0,0,0,0,0,0,0,0,0,0,0,
0,0,0,0,0,0,0,0,0,0,0,0,0,0,0,
0,0,0,0,0,0,0,0,0,0,0,0,0,0,0,
0,0,0,0,0,0,0,0,0,0,0,0,0,0,0,
0,0,0,0,0,0,0,0,0,0,0,0,0,0,0,
0,0,0,0,0,0,0,0,0,0,0,0,0,0,0,
0,0,0,0,0,0,0,0,0,0,0,0,0,0,0,
0,0,'1067,1073,1074,1075','1072,1085,1086,1087','1100,1104,1103,1107','1109,1113,1116','1118,1127,1125,1126',0,'1001,1004,1003,1008','1012,1014,1029','1017,1025,1024',0,0,'1041,1047,1048','1052,1055,1054,1059',
0,0,'1068,1067,1073,1074,1075','1081,1083,1087','1101,1103,1107','1110,1109,1113,1116','1119,1126',0,'1002,1004,1003,1008','1013,1027,1028,1029','1018,1020,1023,1024',0,0,'1042,1041,1047,1048','1053,1055,1054,1059',
0,0,'1069,1073,1074,1075','1082,1087','1102,1107','1111,1110,1109,1113,1116','1120,1121,1125,1126',0,'1003,1008','1014,1029','1019,1022,1023,1024',0,0,'1043,1041,1047,1048','1054,1059',
0,0,'1070,1073,1074,1075','1083,1087','1103,1107','1112,1115,1116','1121,1125,1126',0,'1004,1008','1015,1016,1014,1029','1020,1023,1024',0,0,'1044,1047,1048','1055,1054,1059',
0,0,'1071,1074,1075','1084,1086,1087','1104,1103,1107','1113,1116','1122,1121,1125,1126',0,'1005,1008','1016,1014,1029','1021,1022,1023,1024',0,0,'1045,1044,1047,1048','1056,1059',
0,0,'1073,1074,1075','1085,1086,1087','1105,1103,1107','1114,1115,1116','1124,1125,1126',0,'1006,1008','1027,1028,1029','1022,1023,1024',0,0,'1046,1048','1057,1060,1059',
0,0,'1074,1075','1086,1087','1106,1103,1107','1115,1116','1125,1126',0,'1007,1003,1008','1028,1029','1023,1024',0,0,'1047,1048','1058,1059',
0,0,0,0,0,0,0,0,0,0,0,0,0,0,0,
0,0,0,0,0,0,0,0,0,0,0,0,0,0,0,
0,0,0,0,0,0,0,0,0,0,0,0,0,0,0,
0,0,0,0,0,0,0,0,0,0,0,0,0,0,0,
0,0,0,0,0,0,0,0,0,0,0,0,0,0,0,
0,0,0,0,0,0,0,0,0,0,0,0,0,0,0,
0,0,0,0,0,0,0,0,0,0,0,0,0,0,0,
0,0,'1067,1073,1074,1076','1072,1085,1090,1089,1088','1100,1104,1103,1108','1109,1112,1123','1118,1127',0,'1001,1002,1009',0,'1017,1025',0,0,'1041,1044,1046,1049','1052,1055,1054,1058,1060',
0,0,'1068,1067,1073,1074,1076','1081,1083,1087,1088','1101,1103,1108','1110,1109,1112,1123','1119,1127',0,'1002,1009',0,'1018,1020,1022,1025',0,0,'1042,1043,1044,1046,1049','1053,1055,1054,1058,1060',
0,0,'1069,1073,1074,1076','1082,1087,1088','1102,1108','1111,1110,1109,1112,1123','1120,1127',0,'1003,1009',0,'1019,1022,1025',0,0,'1043,1044,1046,1049','1054,1058,1060',
0,0,'1070,1073,1074,1076','1083,1087,1088','1103,1108','1112,1123','1121,1120,1127',0,'1004,1009',0,'1020,1022,1025',0,0,'1044,1046,1049','1055,1054,1058,1060',
0,0,'1071,1074,1076','1084,1083,1087,1088','1104,1103,1108','1113,1112,1123','1122,1120,1127',0,'1005,1004,1009',0,'1021,1025',0,0,'1045,1044,1046,1049','1056,1059,1060',
0,0,'1073,1074,1076','1085,1090,1089,1088','1105,1103,1108','1114,1123','1124,1125,1127',0,'1006,1005,1004,1009',0,'1022,1025',0,0,'1046,1049','1057,1060',
0,0,'1074,1076','1086,1087,1088','1106,1103,1108','1115,1114,1123','1125,1127',0,'1007,1003,1009',0,'1023,1022,1025',0,0,'1047,1046,1049','1058,1060',
0,0,'1075,1076','1087,1088','1107,1108','1116,1115,1114,1123','1126,1127',0,'1008,1003,1009',0,'1024,1025',0,0,'1048,1049','1059,1060',
0,0,0,0,0,0,0,0,0,0,0,0,0,0,0,
0,0,0,0,0,0,0,0,0,0,0,0,0,0,0,
0,0,0,0,0,0,0,0,0,0,0,0,0,0,0,
0,0,0,0,0,0,0,0,0,0,0,0,0,0,0,
0,0,0,0,0,0,0,0,0,0,0,0,0,0,0,
0,0,0,0,0,0,0,0,0,0,0,0,0,0,0,
0,0,'1067,1073,1074,1076,1077','1072,1085,1090,1089',0,0,0,0,'1001,1002,1010',0,0,0,0,'1041,1043,1050','1052,1055,1054,1058,1061',
0,0,'1068,1067,1073,1074,1076,1077','1081,1083,1087,1089',0,0,0,0,'1002,1010',0,0,0,0,'1042,1043,1050','1053,1055,1054,1058,1061',
0,0,'1069,1073,1074,1076,1077','1082,1087,1089',0,0,0,0,'1003,1010',0,0,0,0,'1043,1050','1054,1058,1061',
0,0,'1070,1073,1074,1076,1077','1083,1087,1089',0,0,0,0,'1004,1010',0,0,0,0,'1044,1046,1050','1055,1054,1058,1061',
0,0,'1071,1074,1076,1077','1084,1083,1087,1089',0,0,0,0,'1005,1001,1002,1010',0,0,0,0,'1045,1050','1056,1054,1058,1061',
0,0,'1073,1074,1076,1077','1085,1090,1089',0,0,0,0,'1006,1005,1001,1002,1010',0,0,0,0,'1046,1050','1057,1061',
0,0,'1074,1076,1077','1086,1087,1089',0,0,0,0,'1007,1003,1010',0,0,0,0,'1047,1046,1050','1058,1061',
0,0,'1075,1076,1077','1087,1089',0,0,0,0,'1008,1003,1010',0,0,0,0,'1048,1046,1050','1059,1060,1061',
0,0,'1076,1077','1088,1089',0,0,0,0,'1009,1010',0,0,0,0,'1049,1050','1060,1061',
0,0,0,0,0,0,0,0,0,0,0,0,0,0,0,
0,0,0,0,0,0,0,0,0,0,0,0,0,0,0,
0,0,0,0,0,0,0,0,0,0,0,0,0,0,0,
0,0,0,0,0,0,0,0,0,0,0,0,0,0,0,
0,0,0,0,0,0,0,0,0,0,0,0,0,0,0,
0,0,'1067,1073,1074,1076,1078','1072,1085,1090',0,0,0,0,'1001,1002,1011',0,0,0,0,'1041,1043,1045,1051','1052,1055,1054,1058,1061,1062',
0,0,'1068,1067,1073,1074,1076,1078','1081,1083,1084,1085,1090',0,0,0,0,'1002,1011',0,0,0,0,'1042,1045,1051','1053,1055,1054,1058,1061,1062',
0,0,'1069,1073,1074,1076,1078','1082,1083,1084,1085,1090',0,0,0,0,'1003,1002,1011',0,0,0,0,'1043,1045,1051','1054,1058,1061,1062',
0,0,'1070,1073,1074,1076,1078','1083,1084,1085,1090',0,0,0,0,'1004,1002,1011',0,0,0,0,'1044,1043,1045,1051','1055,1054,1058,1061,1062',
0,0,'1071,1074,1076,1078','1084,1085,1090',0,0,0,0,'1005,1001,1002,1011',0,0,0,0,'1045,1051','1056,1054,1058,1061,1062',
0,0,'1073,1074,1076,1078','1085,1090',0,0,0,0,'1006,1005,1001,1002,1011',0,0,0,0,'1046,1050,1051','1057,1061,1062',
0,0,'1074,1076,1078','1086,1090',0,0,0,0,'1007,1003,1002,1011',0,0,0,0,'1047,1046,1050,1051','1058,1061,1062',
0,0,'1075,1076,1078','1087,1089,1090',0,0,0,0,'1008,1003,1002,1011',0,0,0,0,'1048,1046,1050,1051','1059,1060,1062',
0,0,'1076,1078','1088,1089,1090',0,0,0,0,'1009,1002,1011',0,0,0,0,'1049,1050,1051','1060,1062',
0,0,'1077,1078','1089,1090',0,0,0,0,'1010,1002,1011',0,0,0,0,'1050,1051','1061,1062',
0,0,0,0,0,0,0,0,0,0,0,0,0,0,0,
0,0,0,0,0,0,0,0,0,0,0,0,0,0,0,
0,0,0,0,0,0,0,0,0,0,0,0,0,0,0,
0,0,0,0,0,0,0,0,0,0,0,0,0,0,0,
0,0,'1067,1073,1074,1076,1079',0,0,0,0,0,'1001,1002,1010,1026',0,0,0,0,0,'1052,1055,1054,1058,1057,1063',
0,0,'1068,1067,1073,1074,1076,1079',0,0,0,0,0,'1002,1010,1026',0,0,0,0,0,'1053,1055,1054,1058,1057,1063',
0,0,'1069,1073,1074,1076,1079',0,0,0,0,0,'1003,1010,1026',0,0,0,0,0,'1054,1058,1057,1063',
0,0,'1070,1073,1074,1076,1079',0,0,0,0,0,'1004,1010,1026',0,0,0,0,0,'1055,1054,1058,1057,1063',
0,0,'1071,1074,1076,1079',0,0,0,0,0,'1005,1001,1002,1010,1026',0,0,0,0,0,'1056,1054,1058,1057,1063',
0,0,'1073,1074,1076,1079',0,0,0,0,0,'1006,1005,1001,1002,1010,1026',0,0,0,0,0,'1057,1063',
0,0,'1074,1076,1079',0,0,0,0,0,'1007,1003,1010,1026',0,0,0,0,0,'1058,1057,1063',
0,0,'1075,1076,1079',0,0,0,0,0,'1008,1003,1010,1026',0,0,0,0,0,'1059,1060,1057,1063',
0,0,'1076,1079',0,0,0,0,0,'1009,1010,1026',0,0,0,0,0,'1060,1057,1063',
0,0,'1077,1076,1079',0,0,0,0,0,'1010,1026',0,0,0,0,0,'1061,1057,1063',
0,0,'1078,1079',0,0,0,0,0,'1011,1002,1010,1026',0,0,0,0,0,'1062,1063',
0,0,0,0,0,0,0,0,0,0,0,0,0,0,0,
0,0,0,0,0,0,0,0,0,0,0,0,0,0,0,
0,0,0,0,0,0,0,0,0,0,0,0,0,0,0,
0,0,'1067,1073,1074,1076,1078,1080',0,0,0,0,0,'1001,1005,1066',0,0,0,0,0,'1052,1055,1054,1058,1057,1063,1064',
0,0,'1068,1067,1073,1074,1076,1078,1080',0,0,0,0,0,'1002,1001,1005,1066',0,0,0,0,0,'1053,1055,1054,1058,1057,1063,1064',
0,0,'1069,1073,1074,1076,1078,1080',0,0,0,0,0,'1003,1004,1005,1066',0,0,0,0,0,'1054,1058,1057,1063,1064',
0,0,'1070,1073,1074,1076,1078,1080',0,0,0,0,0,'1004,1005,1066',0,0,0,0,0,'1055,1054,1058,1057,1063,1064',
0,0,'1071,1074,1076,1078,1080',0,0,0,0,0,'1005,1066',0,0,0,0,0,'1056,1054,1058,1057,1063,1064',
0,0,'1073,1074,1076,1078,1080',0,0,0,0,0,'1006,1005,1066',0,0,0,0,0,'1057,1063,1064',
0,0,'1074,1076,1078,1080',0,0,0,0,0,'1007,1005,1066',0,0,0,0,0,'1058,1057,1063,1064',
0,0,'1075,1076,1078,1080',0,0,0,0,0,'1008,1003,1004,1005,1066',0,0,0,0,0,'1059,1060,1057,1063,1064',
0,0,'1076,1078,1080',0,0,0,0,0,'1009,1002,1001,1005,1066',0,0,0,0,0,'1060,1057,1063,1064',
0,0,'1077,1078,1080',0,0,0,0,0,'1010,1002,1001,1005,1066',0,0,0,0,0,'1061,1057,1063,1064',
0,0,'1078,1080',0,0,0,0,0,'1011,1002,1001,1005,1066',0,0,0,0,0,'1062,1063,1064',
0,0,'1079,1080',0,0,0,0,0,'1026,1010,1002,1001,1005,1066',0,0,0,0,0,'1063,1064',
0,0,0,0,0,0,0,0,0,0,0,0,0,0,0,
0,0,0,0,0,0,0,0,0,0,0,0,0,0,0,
0,0,0,0,0,0,0,0,0,0,0,0,0,0,'1052,1055,1054,1058,1057,1063,1065',
0,0,0,0,0,0,0,0,0,0,0,0,0,0,'1053,1055,1054,1058,1057,1063,1065',
0,0,0,0,0,0,0,0,0,0,0,0,0,0,'1054,1058,1057,1063,1065',
0,0,0,0,0,0,0,0,0,0,0,0,0,0,'1055,1054,1058,1057,1063,1065',
0,0,0,0,0,0,0,0,0,0,0,0,0,0,'1056,1054,1058,1057,1063,1065',
0,0,0,0,0,0,0,0,0,0,0,0,0,0,'1057,1063,1065',
0,0,0,0,0,0,0,0,0,0,0,0,0,0,'1058,1057,1063,1065',
0,0,0,0,0,0,0,0,0,0,0,0,0,0,'1059,1060,1062,1065',
0,0,0,0,0,0,0,0,0,0,0,0,0,0,'1060,1062,1065',
0,0,0,0,0,0,0,0,0,0,0,0,0,0,'1061,1062,1065',
0,0,0,0,0,0,0,0,0,0,0,0,0,0,'1062,1065',
0,0,0,0,0,0,0,0,0,0,0,0,0,0,'1063,1065',
0,0,0,0,0,0,0,0,0,0,0,0,0,0,'1064,1065',
0,0,0,0,0,0,0,0,0,0,0,0,0,0,0,
0,0,0,0,0,0,0,0,0,0,0,0,0,0,0,
0,0,0,0,0,0,0,0,0,0,0,0,0,0,0,
0,0,0,0,0,0,0,0,0,0,0,0,0,0,0,
0,0,0,0,0,0,0,0,0,0,0,0,0,0,0,
0,0,0,0,0,0,0,0,0,0,0,0,0,0,0,
0,0,0,0,0,0,0,0,0,0,0,0,0,0,0,
0,0,0,0,0,0,0,0,0,0,0,0,0,0,0,
0,0,0,0,0,0,0,0,0,0,0,0,0,0,0,
0,0,0,0,0,0,0,0,0,0,0,0,0,0,0,
0,0,0,0,0,0,0,0,0,0,0,0,0,0,0,
0,0,0,0,0,0,0,0,0,0,0,0,0,0,0,
0,0,0,0,0,0,0,0,0,0,0,0,0,0,0,
0,0,0,0,0,0,0,0,0,0,0,0,0,0,0,
0,0,0,0,0,0,0,0,0,0,0,0,0,0,0
)</definition>
      <nodelocation>176,32,1</nodelocation>
      <nodesize>48,24</nodesize>
      <defnstate>2,109,4,872,346,0,MIDM</defnstate>
      <valuestate>2,184,194,805,439,0,MIDM</valuestate>
      <nodecolor>65535,52427,65534</nodecolor>
      <reformdef>[In3,In4]</reformdef>
      <reformval>[In3,In4]</reformval>
      <reference>Data based on a map of Helsinki Metropolitan area (YTV liikenne: P&#x8A;&#x8A;kaupunkiseudun joukkoliikennekartta 11.8.2002).</reference>
     </variable>
     <variable name="Route_list1">
      <title>Route list</title>
      <description>Changes the Routes inside into a one-dimensional list.</description>
      <definition>var c:= if Routes_inside=0 then 0 else 1;
c:= sum(sum(sum(c,in3),in4),region);
Index f:= 1..c;
Index b:= ['Region','In3','In4','Data'];
var d:= Mdarraytotable(Routes_inside,f,b);
d:= d[.b='Data'];
d:= if textlength(d)=9 then 0 else d;
clean_rows(d)</definition>
      <nodelocation>176,136,1</nodelocation>
      <nodesize>48,24</nodesize>
      <windstate>2,283,96,476,346</windstate>
      <valuestate>2,49,13,370,610,0,MIDM</valuestate>
     </variable>
     <variable name="Link_length1">
      <title>Link length</title>
      <units>km</units>
      <description>The distance between two areas. 

Distances are rough estimates measured with a string and a ruler. This approach was considered exact enough, as the road structure is the same in all scenarios considered.</description>
      <definition>Table(Links_1)(
0,0.8,1,0.6,1.7,1.1,1.2,1.5,1.7,1.2,0.8,0.8,0.8,2.1,2.9,2.2,1.1,0.8,3,2.4,1.1,1.3,3.3,1.7,9999,9999,3,5.4,2.8,3,3.6,3,2,2.6,1,9999,1.6,9999,1.2,1.4,1,9999,9999,1,9999,2.3,2.2,1.1,1.6,1.8,9999,1.1,1.4,1.2,1,1.1,1.7,0.8,0.9,9999,2.4,1.6,2.3,0.4,1.8,2.4,1.9,2.5,9999,9999,4,0.8,9999,1.3,9999,3.7,9999,2.8,1.8,1.9,2.5,2.4,2.1,2.8,3.4,5.6,1.4,1.7,9999,1.8,1.8,0.8,2.6,2.7,1.2,2.2,2.8,5.3,1.9,1.3,1.4,2.3,2,2,1.4,1.2,4.6,3.2,1.7,1.8,4,2.9,9999,9999,9999,9999,9999,9999,9999,2.2,9999,9999,9999,9999,9999,5,2.4,3.6,1.4,2.4,1.6,3,3.2,2,1.5,1.5,2.1,1.2,1.1,2.6,9999,1.7,9999,9999,2.6,1,2.2,1.3,2.6,2.7,2.6,1.9,1.1,2.5,4,2,3,9999,3,1.3,2.7,3.2,2.6,1.7,1.1,2,0.9,2.8,1.6,2.4,1.5,2.8,1.7,2.7,1.3,1.5,3,2.8,2.7,5,2.2,3.8,4.2,3.4,5.2,4.7,1.1,5.5,1,0.9,1.2,9999,3,2.9,1.1,2.8,2.3,3.3,3,3,2.1,6.8,1.5,4.1,3.2,2,1.7,2,1.4,3.2,4.8,3.6,5.8,6.8,2.3,5.2,8.7,4.2,1.6,3.4,9999,3,5.4,4.1,3.6,5.9,5.4,3.6,2,6.8,1.6,3,6.2,2.1,4.2,1.4,2.3,4,3.6,2.8,9999,3.4,2,3.8,9999,1.8,3.4,1.8,2,9999,3.2,9999,1.5,1.2,9999,9999,9999,2.5,4.1,3,3,9999,2.9,2.3,2.2,1.8,2,1.6,2.4,3.5,2,0.9,4.7,3.6,2.8)</definition>
      <nodelocation>400,112,1</nodelocation>
      <nodesize>48,24</nodesize>
      <defnstate>2,743,190,227,419,0,MIDM</defnstate>
      <valuestate>2,288,18,177,576,0,MIDM</valuestate>
      <nodecolor>65535,52427,65534</nodecolor>
      <numberformat>1,D,4,2,0,0</numberformat>
      <reference>Data based on a map of Helsinki Metropolitan area (YTV liikenne: P&#x8A;&#x8A;kaupunkiseudun joukkoliikennekartta 11.8.2002).</reference>
     </variable>
     <index name="Links_1">
      <description>Index showing the direct links that exist in reality, i.e. excluding those routes from one area to another where you have to go through a third area.</description>
      <definition>['1001,1001','1001,1002','1001,1004','1001,1005','1001,1012','1001,1018','1002,1003','1002,1004','1002,1009','1002,1010','1002,1011','1003,1004','1003,1007','1003,1008','1003,1009','1003,1010','1004,1005','1004,1007','1004,1009','1004,1010','1005,1006','1005,1007','1005,1066','1009,1010','1009,1085','1009,1089','1010,1026','1010,1067','1011,1013','1012,1013','1012,1014','1012,1015','1013,1014','1013,1015','1013,1027','1013,1030','1014,1016','1014,1017','1014,1029','1014,1030','1015,1016','1015,1017','1015,1030','1016,1025','1016,1030','1017,1019','1017,1020','1017,1021','1017,1022','1017,1025','1017,1027','1018,1019','1018,1020','1019,1020','1019,1021','1019,1022','1020,1021','1020,1022','1020,1023','1020,1028','1020,1052','1021,1022','1021,1025','1022,1023','1022,1025','1023,1024','1024,1025','1024,1042','1025,1028','1025,1032','1025,1040','1027,1028','1027,1030','1028,1029','1028,1030','1028,1084','1029,1030','1029,1032','1030,1034','1031,1032','1031,1034','1032,1033','1032,1034','1032,1035','1032,1083','1032,1104','1034,1035','1034,1038','1034,1109','1035,1102','1036,1037','1036,1038','1037,1040','1038,1039','1038,1040','1039,1040','1040,1041','1040,1109','1041,1042','1041,1043','1041,1044','1041,1047','1042,1043','1042,1045','1043,1044','1043,1045','1043,1050','1044,1045','1044,1046','1044,1047','1045,1050','1045,1051','1045,1052','1045,1053','1045,1054','1045,1055','1045,1056','1045,1057','1045,1059','1045,1060','1045,1061','1045,1062','1045,1063','1045,1064','1045,1065','1045,1128','1046,1047','1046,1048','1046,1049','1046,1050','1047,1048','1048,1049','1049,1050','1050,1051','1052,1055','1053,1055','1054,1055','1054,1056','1054,1058','1054,1059','1054,1061','1055,1056','1055,1058','1055,1061','1056,1059','1057,1058','1057,1060','1057,1061','1057,1063','1058,1059','1058,1060','1058,1061','1059,1060','1060,1061','1060,1062','1061,1062','1062,1063','1062,1064','1062,1065','1063,1064','1063,1065','1064,1065','1067,1068','1067,1069','1067,1073','1068,1069','1068,1070','1068,1084','1069,1070','1069,1071','1069,1073','1070,1071','1070,1073','1071,1073','1071,1074','1072,1085','1073,1074','1074,1075','1074,1076','1074,1085','1075,1076','1076,1077','1076,1078','1076,1079','1077,1078','1078,1079','1078,1080','1079,1080','1081,1082','1081,1083','1082,1083','1082,1084','1082,1086','1082,1087','1083,1084','1083,1086','1083,1087','1084,1085','1084,1086','1085,1086','1085,1090','1085,1093','1086,1087','1086,1090','1087,1088','1087,1089','1088,1089','1089,1090','1091,1092','1092,1093','1092,1095','1093,1094','1093,1095','1093,1097','1095,1096','1097,1098','1097,1099','1097,1104','1100,1101','1100,1104','1100,1111','1101,1102','1101,1103','1101,1104','1102,1103','1102,1107','1102,1108','1103,1104','1103,1105','1103,1106','1103,1107','1103,1108','1105,1106','1107,1108','1107,1110','1109,1110','1109,1112','1109,1113','1109,1117','1110,1111','1111,1117','1112,1113','1112,1114','1112,1115','1112,1117','1112,1123','1113,1114','1113,1115','1113,1116','1113,1117','1114,1115','1114,1117','1114,1123','1115,1116','1115,1117','1116,1117','1117,1123','1117,1128','1118,1120','1118,1127','1119,1121','1119,1125','1119,1126','1119,1127','1120,1121','1120,1122','1120,1127','1121,1122','1121,1124','1121,1125','1124,1125','1125,1126','1125,1127','1127,1128','1128,1129']</definition>
      <nodelocation>400,144,1</nodelocation>
      <nodesize>48,12</nodesize>
      <numberformat>1,D,4,2,0,0</numberformat>
     </index>
     <module name="For_creating_links_1">
      <title>For creating Links_1</title>
      <description>This module is only for creating the index Links_1, and now when the index has been created, these nodes are no longer needed.</description>
      <author>ktluser</author>
      <date>3. marta 2004 16:37</date>
      <defaultsize>48,24</defaultsize>
      <nodelocation>400,264,1</nodelocation>
      <nodesize>48,24</nodesize>
      <diagstate>1,40,0,-1894,294,17</diagstate>
      <index name="Link">
       <title>Link</title>
       <definition>var x:= 1;
var a:= slice(From,x)*10000+From;
while x&lt;size(From) do (
x:= x+1;
var b:= slice(From,x)*10000+From;
a:= concat(a,b) )</definition>
       <nodelocation>48,88,1</nodelocation>
       <nodesize>48,12</nodesize>
       <valuestate>2,146,145,416,303,0,MIDM</valuestate>
       <numberformat>1,I,4,2,0,0</numberformat>
      </index>
      <variable name="Links1">
       <title>Links</title>
       <definition>var a:=From&amp;','&amp;To1;
var c:= for x[]:= a do (
var b:= if findintext(x,Route_matrix)&gt;0 then 1 else 0;
sum(sum(b,From),To1) );
c:= c[From=floor(link/10000),To1=(link-floor(link/10000)*10000)];
c:= if c&gt;0 then link else 0;
c</definition>
       <nodelocation>48,56,1</nodelocation>
       <nodesize>48,24</nodesize>
       <windstate>2,102,90,476,283</windstate>
       <valuestate>2,44,74,598,377,0,MIDM</valuestate>
       <reformval>[To1,From]</reformval>
       <numberformat>1,I,4,2,0,0</numberformat>
      </variable>
      <variable name="Link_teko">
       <definition>var c:= if floor(link/10000)&gt;=(link-floor(link/10000)*10000) then 0 else links1;
c:= unique(c,link);
index b:= 1..size(c);
c:= slice(c,b);
floor(c/10000)&amp;','&amp;c-floor(c/10000)*10000</definition>
       <nodelocation>160,56,1</nodelocation>
       <nodesize>48,24</nodesize>
       <valuestate>2,349,22,593,572,0,MIDM</valuestate>
      </variable>
      <variable name="Link_teko2">
       <title>Link_teko2</title>
       <definition>var a:= max(distances,To1);
link_teko;
a</definition>
       <nodelocation>272,56,1</nodelocation>
       <nodesize>48,24</nodesize>
       <windstate>2,216,156,476,436</windstate>
      </variable>
     </module>
    </module>
    <module name="Static_nodes">
     <title>Static nodes</title>
     <description>'Static nodes' contains previously computed simulations in a static form. The traffic optimising is rather time-consuming work (1 hour per scenario), and it cannot be done in real time. Therefore, all health effect and cost estimates are calculated from previously computed numbers that are stored in this module.</description>
     <author>ktluser</author>
     <date>30. lokta 2004 9:45</date>
     <defaultsize>48,24</defaultsize>
     <nodelocation>56,32,1</nodelocation>
     <nodesize>48,24</nodesize>
     <nodeinfo>1,0,0,1,1,1,0,,0,</nodeinfo>
     <diagstate>1,243,48,247,429,17</diagstate>
     <variable name="Scenarios">
      <title>Scenarios</title>
      <description>A table of different scenarios to be studied. Each row contains the values for the input variables used for the scenario.</description>
      <definition>Table(Input_var,Scenario)(
0,0.02,0.05,0.1,0.25,0.4,0.45,0.5,0.55,0.65,0.75,0.9,1,0.02,0.05,0.1,0.25,0.4,0.45,0.5,0.55,0.65,0.75,0.9,1,0.02,0.05,0.1,0.25,0.4,0.45,0.5,0.55,0.65,0.75,0.9,1,0.02,0.05,0.1,0.25,0.4,0.45,0.5,0.55,0.65,0.75,0.9,1,0.02,0.05,0.1,0.25,0.4,0.45,0.5,0.55,0.65,0.75,0.9,1,0.02,0.05,0.1,0.25,0.4,0.45,0.5,0.55,0.65,0.75,0.9,1,0.02,0.05,0.1,0.25,0.4,0.45,0.5,0.55,0.65,0.75,0.9,1,
7,7,7,7,7,7,7,7,7,7,7,7,7,6,6,6,6,6,6,6,6,6,6,6,6,5,5,5,5,5,5,5,5,5,5,5,5,4,4,4,4,4,4,4,4,4,4,4,4,3,3,3,3,3,3,3,3,3,3,3,3,2,2,2,2,2,2,2,2,2,2,2,2,1,1,1,1,1,1,1,1,1,1,1,1,
0,0,0,0,0,0,0,0,0,0,0,0,0,0,0,0,0,0,0,0,0,0,0,0,0,0,0,0,0,0,0,0,0,0,0,0,0,0,0,0,0,0,0,0,0,0,0,0,0,0,0,0,0,0,0,0,0,0,0,0,0,0,0,0,0,0,0,0,0,0,0,0,0,0,0,0,0,0,0,0,0,0,0,0,0,
0,0,0,0,0,0,0,0,0,0,0,0,0,0,0,0,0,0,0,0,0,0,0,0,0,0,0,0,0,0,0,0,0,0,0,0,0,0,0,0,0,0,0,0,0,0,0,0,0,0,0,0,0,0,0,0,0,0,0,0,0,0,0,0,0,0,0,0,0,0,0,0,0,0,0,0,0,0,0,0,0,0,0,0,0,
0,0,0,0,0,0,0,0,0,0,0,0,0,0,0,0,0,0,0,0,0,0,0,0,0,0,0,0,0,0,0,0,0,0,0,0,0,0,0,0,0,0,0,0,0,0,0,0,0,0,0,0,0,0,0,0,0,0,0,0,0,0,0,0,0,0,0,0,0,0,0,0,0,0,0,0,0,0,0,0,0,0,0,0,0
)</definition>
      <indexvals>['Composite fraction','Guarantee level','Lim']</indexvals>
      <nodelocation>288,48,1</nodelocation>
      <nodesize>48,24</nodesize>
      <windstate>2,344,113,476,224</windstate>
      <defnstate>2,394,67,698,560,0,MIDM</defnstate>
      <valuestate>2,45,69,655,554,0,MIDM</valuestate>
      <nodecolor>52425,39321,65535</nodecolor>
      <reformdef>[Input_var,Scenario]</reformdef>
      <reformval>[Input_var,Scenario]</reformval>
     </variable>
     <index name="Scenario">
      <title>Scenario</title>
      <description>Index for a list of scenarios to be modelled.</description>
      <definition>[1,2,3,4,5,6,7,8,9,10,11,12,13,14,15,16,17,18,19,20,21,22,23,24,25,26,27,28,29,30,31,32,33,34,35,36,37,38,39,40,41,42,43,44,45,46,47,48,49,50,51,52,53,54,55,56,57,58,59,60,61,62,63,64,65,66,67,68,69,70,71,72,73,74,75,76,77,78,79,80,81,82,83,84,85]</definition>
      <nodelocation>288,80,1</nodelocation>
      <nodesize>48,12</nodesize>
      <windstate>2,102,90,476,547</windstate>
     </index>
     <variable name="Iterator">
      <title>Iterator</title>
      <description>The combined result of various variables using the assumptions listed in Scenarios node. Each scenario is run one by one, and the results are stored in this node.</description>
      <definition>var x:= 1;
var a:= 0;
var c:= 0;
while x&lt;= size(scenario) do (
a:= scenarios[scenario=x];
a:= whatif(Outputs1,Scenario_input,a);
c:= if scenario=x then a else c;
x:= x+1);
c</definition>
      <nodelocation>176,48,1</nodelocation>
      <nodesize>48,12</nodesize>
      <windstate>2,463,75,476,367</windstate>
      <valuestate>2,24,7,629,389,0,MIDM</valuestate>
      <reformval>[Scenario,Period]</reformval>
      <att__totalsindex>[Index Travel_type]</att__totalsindex>
     </variable>
     <index name="Output1">
      <title>Output</title>
      <description>The output variables from the traffic optimising module: 
Number of passenger trips
Vehicle kilometres driven
Parking lots needed for the vehicles that are  used
Average vehicle numbers per hour for the 30 most busy links at 8.00-9.00 in the morning
Number of vehicles needed
Waiting time due to traffic jams and waiting for composite vehicle to arrive.</description>
      <definition>['Trips','Trips by vehicle','Vehicle km','Parking lot','Link intensity','Vehicles','Waiting']</definition>
      <nodelocation>64,80,1</nodelocation>
      <nodesize>48,12</nodesize>
      <valuestate>2,19,357,209,266,0,MIDM</valuestate>
      <att__discretenessinf>[0,0,1,0]</att__discretenessinf>
     </index>
     <index name="Time_stat">
      <definition>sequence(0,23.99,0.2)</definition>
      <nodelocation>288,320,1</nodelocation>
      <nodesize>48,12</nodesize>
     </index>
     <index name="Period">
      <title>Period</title>
      <description>Morning-day, evening, and night are looked at separately.</description>
      <definition>['  6.00-20.00','20.00-24.00','  0.00-  6.00']</definition>
      <nodelocation>64,104,1</nodelocation>
      <nodesize>48,12</nodesize>
      <windstate>2,102,90,476,402</windstate>
     </index>
     <alias name="Bau_scenario_output1">
      <title>BAU scenario output</title>
      <definition>1</definition>
      <nodelocation>64,48,1</nodelocation>
      <nodesize>48,24</nodesize>
      <original>Outputs1</original>
     </alias>
     <variable name="Trip_iterator">
      <title>Trip iterator</title>
      <units>trips/h</units>
      <description>The combined result of Trips per hour using the assumptions listed in Scenarios node. Each scenario is run one by one, and the results are stored in this node.</description>
      <definition>var x:= 1;
var a:= 0;
var c:= 0;
while x&lt;= size(scenario) do (
a:= scenarios[scenario=x];
a:= whatif(Trips_per_hour,Scenario_input,a);
c:= if scenario=x then a else c;
x:= x+1);
c</definition>
      <nodelocation>176,24,1</nodelocation>
      <nodesize>48,12</nodesize>
      <windstate>2,386,142,476,476</windstate>
      <valuestate>2,479,39,629,389,1,MIDM</valuestate>
      <reformval>[Time,Vehicle]</reformval>
     </variable>
     <variable name="Scen1_0">
      <title>Scen1.0</title>
      <definition>Table(Output1,Vehicle_noch,Zone,Length,Scenario1_0,Period)(
0,0,0,
1029,85,50,
2521,226,130,
5196,454,235,
12.68K,1196,652,
20.3K,1870,998,
23.11K,2061,1119,
25.96K,2273,1303,
28.21K,2550,1409,
33.25K,2985,1622,
38.85K,3364,1849,
46.45K,4199,2283,
51.6K,4453,2531,
1014,93,47,
2593,222,116,
4996,483,266,
12.59K,1067,593,
20.22K,1802,957,
22.54K,2018,1110,
25.17K,2262,1214,
27.7K,2467,1339,
33.2K,2884,1599,
37.87K,3345,1777,
45.41K,3893,2171,
50.49K,4380,2485,
1006,82,59,
2455,213,116,
4948,396,225,
12.24K,1013,584,
19.41K,1727,935,
21.79K,1914,1090,
24.21K,2157,1167,
26.52K,2369,1320,
31.61K,2770,1519,
36.48K,3174,1831,
43.16K,3756,2174,
48.36K,4061,2362,
792,73,48,
2228,178,92,
4308,388,214,
10.78K,903,527,
17.23K,1541,852,
19.16K,1709,902,
21.36K,1826,1015,
23.59K,2058,1180,
27.63K,2389,1391,
32.11K,2798,1596,
38.29K,3422,1899,
42.33K,3674,2125,
643,66,25,
1633,140,66,
3276,283,158,
7925,654,413,
12.76K,1125,658,
14.42K,1214,722,
15.97K,1438,762,
17.62K,1544,855,
20.94K,1864,1043,
24.19K,2086,1149,
28.7K,2485,1336,
32.11K,2816,1533,
506,37,24,
1181,99,64,
2393,239,113,
6145,530,322,
9735,845,470,
11.13K,955,506,
12.02K,1144,624,
13.3K,1158,646,
15.94K,1363,743,
18.48K,1573,876,
21.97K,1952,1082,
24.25K,2109,1183,
331,17,22,
771,47,43,
1495,120,73,
3905,327,192,
6091,547,281,
6913,603,340,
7727,699,376,
8462,727,443,
9882,876,503,
11.69K,1028,548,
13.65K,1218,715,
15.58K,1356,751,
0,0,0,
303,18,18,
702,68,25,
1416,107,68,
3482,333,182,
5683,506,277,
6345,506,336,
7031,579,334,
7767,664,391,
9048,789,425,
10.63K,958,504,
12.51K,1121,631,
14.12K,1213,682,
220,13,10,
533,48,23,
1071,84,53,
2675,246,120,
4248,387,226,
4713,373,218,
5345,467,251,
5743,491,298,
6818,621,339,
8182,699,422,
9606,837,511,
10.49K,962,534,
195,21,13,
494,43,18,
993,73,57,
2510,201,131,
3942,377,220,
4604,391,207,
5108,467,263,
5575,473,290,
6678,597,321,
7513,664,370,
9155,788,442,
10.18K,863,507,
184,17,10,
483,36,25,
920,75,48,
2346,206,102,
3684,339,188,
4253,398,172,
4691,394,224,
5204,432,241,
6016,546,309,
6914,586,302,
8588,691,406,
9444,812,441,
0,0,0,
0,0,0,
0,0,0,
0,0,0,
0,0,0,
0,0,0,
0,0,0,
0,0,0,
0,0,0,
0,0,0,
0,0,0,
0,0,0,
0,0,0,
0,0,0,
0,0,0,
0,0,0,
0,0,0,
0,0,0,
0,0,0,
0,0,0,
0,0,0,
0,0,0,
0,0,0,
0,0,0,
0,0,0,
0,0,0,
0,0,0,
0,0,0,
0,0,0,
0,0,0,
0,0,0,
0,0,0,
0,0,0,
0,0,0,
0,0,0,
0,0,0,
0,0,0,
1421,140,80,
3646,316,199,
7365,636,374,
18.12K,1552,914,
29.24K,2516,1442,
32.67K,2855,1579,
36.56K,3189,1734,
40.14K,3474,1968,
47.14K,4359,2251,
54.46K,4818,2717,
65.34K,5762,3116,
72.73K,6318,3593,
1429,121,68,
3465,271,179,
7109,583,338,
17.74K,1501,835,
28.21K,2481,1372,
31.96K,2805,1577,
35.58K,3145,1714,
39.17K,3389,1849,
45.94K,4081,2339,
53K,4708,2635,
63.45K,5639,3075,
71.05K,6194,3409,
1392,125,68,
3421,291,149,
6522,575,331,
16.56K,1446,792,
26.62K,2367,1263,
29.81K,2510,1445,
32.99K,2955,1633,
36.02K,3277,1759,
42.91K,3780,2091,
49.6K,4236,2457,
59.79K,5351,2917,
66.06K,5973,3239,
1001,116,46,
2635,222,119,
5285,453,277,
13.28K,1197,642,
21.19K,1866,1032,
23.6K,2149,1164,
26.49K,2309,1291,
29.06K,2557,1414,
34.31K,2961,1624,
39.81K,3568,1950,
47.7K,4216,2201,
53.11K,4693,2680,
796,81,43,
1899,161,87,
3914,334,205,
9742,869,495,
15.54K,1397,734,
17.56K,1548,841,
19.46K,1717,965,
21.42K,1807,1042,
25.22K,2143,1244,
29.27K,2654,1401,
35.38K,3049,1694,
38.92K,3268,1944,
473,40,20,
1034,117,40,
2209,184,98,
5585,499,280,
9257,765,465,
10.24K,916,490,
11.5K,1004,522,
12.44K,1150,618,
14.62K,1254,733,
16.77K,1487,861,
20.48K,1840,978,
22.62K,1969,1126,
250,25,16,
589,60,29,
1216,92,59,
3054,266,147,
4810,443,243,
5441,477,263,
6114,519,293,
6685,598,330,
8124,673,395,
9139,803,439,
11K,945,524,
12.24K,1012,566,
0,0,0,
2460,230,101,
6273,556,284,
12.35K,1048,565,
31.12K,2610,1493,
49.91K,4377,2433,
55.62K,5049,2738,
61.9K,5537,2953,
68.3K,6053,3375,
80.87K,7039,3985,
93.06K,8325,4519,
111.7K,9779,5556,
124.2K,10.89K,6065,
1748,149,84,
4297,387,233,
8575,745,413,
21.96K,1941,1070,
35.52K,3105,1679,
39.61K,3397,1935,
43.93K,3890,2142,
48.12K,4237,2270,
56.99K,4919,2826,
65.42K,5828,3161,
78.92K,6936,3877,
87.71K,7555,4278,
1360,115,65,
3394,295,158,
6961,670,365,
17.29K,1497,822,
27.19K,2452,1353,
30.74K,2696,1518,
34.22K,3023,1634,
37.95K,3369,1838,
44.56K,3825,2141,
51.55K,4449,2524,
62.29K,5505,2927,
68.41K,5881,3293,
508,42,22,
1162,110,65,
2464,240,140,
6142,548,316,
9862,846,481,
11.19K,963,568,
12.54K,1058,599,
13.81K,1240,662,
16.14K,1445,830,
18.68K,1604,890,
22.26K,2034,1106,
24.95K,2150,1220,
97,7,7,
346,24,20,
638,56,28,
1652,141,75,
2660,222,117,
3002,241,132,
3265,288,170,
3521,314,185,
4264,398,210,
4876,444,235,
5792,553,300,
6493,528,341,
23,2,2,
63,8,2,
100,11,3,
289,27,11,
446,30,20,
537,46,25,
588,54,35,
620,57,32,
767,67,31,
792,75,42,
974,85,49,
1159,89,50,
5,0,0,
8,0,0,
19,1,1,
54,9,4,
82,4,5,
109,10,4,
105,8,5,
141,15,7,
173,15,10,
163,17,11,
195,17,10,
240,29,8,
0,0,0,
3013,259,147,
7464,621,375,
15K,1294,785,
37.24K,3195,1803,
60.15K,5356,2865,
66.95K,5832,3267,
74.32K,6519,3667,
81.64K,7248,4091,
97.16K,8615,4601,
111.5K,9876,5269,
134.2K,11.68K,6632,
149.2K,13.33K,7325,
2753,257,126,
7033,621,356,
14.15K,1256,656,
35.46K,2982,1776,
56.57K,5003,2676,
63.35K,5441,3047,
69.98K,6157,3359,
77.44K,6811,3862,
91.94K,7918,4458,
105.7K,9257,5283,
127.4K,10.88K,6152,
141K,12.23K,7001,
2534,235,127,
6511,529,366,
12.74K,1099,649,
31.94K,2748,1610,
51.92K,4560,2468,
57.68K,5097,2898,
64.1K,5624,3038,
70.76K,6268,3520,
83.44K,7360,4076,
96.24K,8529,4707,
115.5K,10.2K,5676,
128.2K,11.31K,6410,
2012,188,107,
5193,477,253,
10.09K,894,534,
25.48K,2218,1217,
40.55K,3553,2031,
45.43K,3902,2276,
50.79K,4357,2503,
55.54K,5039,2703,
65.92K,5751,3292,
76K,6649,3720,
91.03K,8086,4457,
101.2K,9030,5010,
667,78,34,
1640,147,91,
3298,286,169,
8285,721,394,
12.98K,1062,630,
14.75K,1262,718,
16.33K,1453,759,
18.01K,1646,867,
21.4K,1844,1044,
24.65K,2245,1264,
29.15K,2622,1422,
32.7K,2882,1478,
456,36,23,
1178,96,51,
2237,205,109,
5599,510,263,
8976,809,423,
10.22K,872,503,
11.13K,961,522,
12.35K,1050,606,
14.61K,1230,722,
16.83K,1526,815,
20.04K,1763,1026,
22.62K,1984,1153,
2,0,0,
3,0,0,
12,1,1,
36,3,6,
53,4,4,
56,2,5,
70,10,6,
77,5,4,
94,9,3,
97,7,5,
109,11,8,
155,9,5,
0,0,0,
14.32K,1256,693,
35.65K,3167,1712,
71.67K,6343,3498,
177.1K,15.6K,8712,
285.1K,25.01K,13.9K,
320.6K,27.99K,15.52K,
356.4K,31.01K,17.35K,
390.2K,33.79K,18.93K,
462.6K,40.59K,22.59K,
532.6K,46.96K,26.24K,
638.8K,55.95K,31.25K,
712.1K,62K,35.08K,
10.04K,927,489,
25K,2239,1242,
50.17K,4440,2494,
125.3K,10.95K,6162,
200.3K,17.46K,9893,
226.4K,19.82K,11.11K,
251.2K,22.25K,12.29K,
276.5K,24.23K,13.45K,
326.3K,28.52K,16K,
376.2K,33.11K,18.58K,
451.8K,39.62K,22.16K,
501.3K,43.72K,24.73K,
9209,848,412,
22.69K,2008,1108,
45.38K,4037,2195,
113.6K,10.05K,5629,
182.4K,16.1K,8909,
204.9K,17.96K,9908,
227.1K,19.91K,11.05K,
251.1K,21.93K,12.3K,
296.3K,25.9K,14.64K,
341.8K,29.91K,16.72K,
410.7K,35.93K,19.97K,
455.7K,39.99K,22.25K,
6258,549,284,
15.5K,1397,795,
31.12K,2663,1575,
76.92K,6681,3815,
123.3K,10.81K,6212,
138.6K,12K,6893,
154.5K,13.3K,7432,
170.2K,14.78K,8390,
200.4K,17.67K,9888,
232K,20.29K,11.25K,
278.1K,24.36K,13.68K,
308.6K,27.24K,15.19K,
854,74,38,
1985,181,134,
4063,382,212,
10.36K,932,504,
16.71K,1419,799,
18.71K,1664,925,
20.75K,1738,1049,
22.58K,2003,1126,
27.11K,2395,1354,
30.64K,2767,1553,
37.2K,3250,1784,
41.3K,3636,2052,
304,26,18,
752,75,30,
1492,102,90,
3623,354,194,
5858,518,271,
6640,594,333,
7440,682,387,
8224,732,416,
9571,827,494,
11.26K,968,547,
13.38K,1207,624,
14.87K,1303,734,
76,9,2,
239,23,12,
473,35,25,
1130,111,57,
1841,143,105,
1971,182,118,
2266,218,109,
2460,221,126,
2948,249,158,
3404,315,175,
4019,366,179,
4452,403,216,
0,0,0,
0,0,0,
0,0,0,
0,0,0,
0,0,0,
0,0,0,
0,0,0,
0,0,0,
0,0,0,
0,0,0,
0,0,0,
0,0,0,
0,0,0,
0,0,0,
0,0,0,
0,0,0,
0,0,0,
0,0,0,
0,0,0,
0,0,0,
0,0,0,
0,0,0,
0,0,0,
0,0,0,
0,0,0,
0,0,0,
0,0,0,
0,0,0,
0,0,0,
0,0,0,
0,0,0,
0,0,0,
0,0,0,
0,0,0,
0,0,0,
0,0,0,
0,0,0,
0,0,0,
0,0,0,
0,0,0,
0,0,0,
0,0,0,
0,0,0,
0,0,0,
0,0,0,
0,0,0,
0,0,0,
0,0,0,
0,0,0,
0,0,0,
0,0,0,
0,0,0,
0,0,0,
0,0,0,
0,0,0,
0,0,0,
0,0,0,
0,0,0,
0,0,0,
0,0,0,
0,0,0,
0,0,0,
0,0,0,
0,0,0,
0,0,0,
0,0,0,
0,0,0,
0,0,0,
0,0,0,
0,0,0,
0,0,0,
0,0,0,
0,0,0,
0,0,0,
0,0,0,
0,0,0,
0,0,0,
0,0,0,
0,0,0,
0,0,0,
0,0,0,
0,0,0,
0,0,0,
0,0,0,
0,0,0,
0,0,0,
0,0,0,
0,0,0,
0,0,0,
0,0,0,
0,0,0,
0,0,0,
0,0,0,
0,0,0,
0,0,0,
0,0,0,
0,0,0,
0,0,0,
0,0,0,
0,0,0,
0,0,0,
0,0,0,
0,0,0,
0,0,0,
0,0,0,
0,0,0,
0,0,0,
0,0,0,
0,0,0,
0,0,0,
0,0,0,
0,0,0,
0,0,0,
0,0,0,
0,0,0,
0,0,0,
0,0,0,
0,0,0,
0,0,0,
0,0,0,
0,0,0,
0,0,0,
0,0,0,
0,0,0,
0,0,0,
0,0,0,
0,0,0,
0,0,0,
0,0,0,
0,0,0,
0,0,0,
0,0,0,
0,0,0,
0,0,0,
0,0,0,
0,0,0,
0,0,0,
0,0,0,
0,0,0,
0,0,0,
0,0,0,
0,0,0,
0,0,0,
0,0,0,
0,0,0,
0,0,0,
0,0,0,
0,0,0,
0,0,0,
0,0,0,
0,0,0,
0,0,0,
0,0,0,
0,0,0,
0,0,0,
0,0,0,
0,0,0,
0,0,0,
0,0,0,
0,0,0,
0,0,0,
0,0,0,
0,0,0,
0,0,0,
0,0,0,
0,0,0,
0,0,0,
0,0,0,
0,0,0,
0,0,0,
0,0,0,
0,0,0,
0,0,0,
0,0,0,
0,0,0,
0,0,0,
0,0,0,
0,0,0,
0,0,0,
0,0,0,
0,0,0,
0,0,0,
0,0,0,
0,0,0,
0,0,0,
0,0,0,
0,0,0,
0,0,0,
0,0,0,
0,0,0,
0,0,0,
0,0,0,
0,0,0,
0,0,0,
0,0,0,
0,0,0,
0,0,0,
0,0,0,
0,0,0,
0,0,0,
0,0,0,
0,0,0,
0,0,0,
0,0,0,
0,0,0,
0,0,0,
0,0,0,
0,0,0,
0,0,0,
0,0,0,
0,0,0,
0,0,0,
0,0,0,
0,0,0,
0,0,0,
0,0,0,
0,0,0,
0,0,0,
0,0,0,
0,0,0,
0,0,0,
0,0,0,
0,0,0,
0,0,0,
0,0,0,
0,0,0,
0,0,0,
0,0,0,
0,0,0,
0,0,0,
0,0,0,
0,0,0,
0,0,0,
0,0,0,
0,0,0,
0,0,0,
0,0,0,
0,0,0,
0,0,0,
0,0,0,
0,0,0,
0,0,0,
0,0,0,
0,0,0,
0,0,0,
0,0,0,
0,0,0,
0,0,0,
0,0,0,
0,0,0,
0,0,0,
0,0,0,
0,0,0,
0,0,0,
0,0,0,
0,0,0,
0,0,0,
0,0,0,
0,0,0,
0,0,0,
0,0,0,
0,0,0,
0,0,0,
0,0,0,
0,0,0,
0,0,0,
0,0,0,
0,0,0,
0,0,0,
0,0,0,
0,0,0,
0,0,0,
0,0,0,
0,0,0,
0,0,0,
0,0,0,
0,0,0,
0,0,0,
0,0,0,
0,0,0,
0,0,0,
0,0,0,
0,0,0,
0,0,0,
0,0,0,
0,0,0,
0,0,0,
0,0,0,
0,0,0,
0,0,0,
0,0,0,
0,0,0,
0,0,0,
0,0,0,
0,0,0,
0,0,0,
0,0,0,
0,0,0,
0,0,0,
0,0,0,
0,0,0,
0,0,0,
0,0,0,
0,0,0,
0,0,0,
0,0,0,
0,0,0,
0,0,0,
0,0,0,
0,0,0,
0,0,0,
0,0,0,
0,0,0,
0,0,0,
0,0,0,
0,0,0,
0,0,0,
0,0,0,
0,0,0,
0,0,0,
0,0,0,
0,0,0,
0,0,0,
0,0,0,
0,0,0,
0,0,0,
0,0,0,
0,0,0,
0,0,0,
0,0,0,
0,0,0,
0,0,0,
0,0,0,
0,0,0,
0,0,0,
0,0,0,
0,0,0,
0,0,0,
0,0,0,
0,0,0,
0,0,0,
0,0,0,
0,0,0,
0,0,0,
0,0,0,
0,0,0,
0,0,0,
0,0,0,
0,0,0,
0,0,0,
0,0,0,
0,0,0,
0,0,0,
0,0,0,
0,0,0,
0,0,0,
0,0,0,
0,0,0,
0,0,0,
0,0,0,
0,0,0,
0,0,0,
0,0,0,
0,0,0,
0,0,0,
0,0,0,
0,0,0,
0,0,0,
0,0,0,
0,0,0,
0,0,0,
0,0,0,
0,0,0,
0,0,0,
0,0,0,
0,0,0,
0,0,0,
0,0,0,
0,0,0,
0,0,0,
0,0,0,
0,0,0,
0,0,0,
0,0,0,
0,0,0,
0,0,0,
0,0,0,
0,0,0,
0,0,0,
0,0,0,
0,0,0,
0,0,0,
0,0,0,
0,0,0,
0,0,0,
0,0,0,
0,0,0,
0,0,0,
0,0,0,
0,0,0,
0,0,0,
0,0,0,
0,0,0,
0,0,0,
0,0,0,
0,0,0,
0,0,0,
0,0,0,
0,0,0,
0,0,0,
0,0,0,
0,0,0,
0,0,0,
0,0,0,
0,0,0,
0,0,0,
0,0,0,
0,0,0,
0,0,0,
0,0,0,
0,0,0,
0,0,0,
0,0,0,
0,0,0,
0,0,0,
0,0,0,
0,0,0,
0,0,0,
0,0,0,
0,0,0,
0,0,0,
0,0,0,
0,0,0,
0,0,0,
0,0,0,
0,0,0,
0,0,0,
0,0,0,
0,0,0,
0,0,0,
0,0,0,
0,0,0,
0,0,0,
0,0,0,
0,0,0,
0,0,0,
0,0,0,
0,0,0,
0,0,0,
0,0,0,
0,0,0,
0,0,0,
0,0,0,
0,0,0,
0,0,0,
0,0,0,
0,0,0,
0,0,0,
0,0,0,
0,0,0,
0,0,0,
0,0,0,
0,0,0,
0,0,0,
0,0,0,
0,0,0,
0,0,0,
0,0,0,
0,0,0,
0,0,0,
0,0,0,
0,0,0,
0,0,0,
0,0,0,
0,0,0,
0,0,0,
0,0,0,
0,0,0,
0,0,0,
0,0,0,
0,0,0,
0,0,0,
0,0,0,
0,0,0,
0,0,0,
0,0,0,
0,0,0,
0,0,0,
0,0,0,
0,0,0,
0,0,0,
0,0,0,
0,0,0,
0,0,0,
0,0,0,
0,0,0,
0,0,0,
0,0,0,
0,0,0,
0,0,0,
0,0,0,
0,0,0,
0,0,0,
0,0,0,
0,0,0,
0,0,0,
0,0,0,
0,0,0,
0,0,0,
0,0,0,
0,0,0,
0,0,0,
0,0,0,
0,0,0,
0,0,0,
0,0,0,
0,0,0,
0,0,0,
0,0,0,
0,0,0,
0,0,0,
0,0,0,
0,0,0,
0,0,0,
0,0,0,
0,0,0,
0,0,0,
0,0,0,
0,0,0,
0,0,0,
0,0,0,
0,0,0,
0,0,0,
0,0,0,
0,0,0,
0,0,0,
0,0,0,
0,0,0,
0,0,0,
0,0,0,
0,0,0,
0,0,0,
0,0,0,
0,0,0,
0,0,0,
0,0,0,
0,0,0,
0,0,0,
0,0,0,
0,0,0,
0,0,0,
0,0,0,
0,0,0,
0,0,0,
0,0,0,
0,0,0,
0,0,0,
0,0,0,
0,0,0,
0,0,0,
0,0,0,
0,0,0,
0,0,0,
0,0,0,
0,0,0,
0,0,0,
0,0,0,
0,0,0,
0,0,0,
0,0,0,
0,0,0,
0,0,0,
0,0,0,
0,0,0,
0,0,0,
0,0,0,
0,0,0,
0,0,0,
0,0,0,
0,0,0,
0,0,0,
0,0,0,
0,0,0,
0,0,0,
0,0,0,
0,0,0,
0,0,0,
0,0,0,
0,0,0,
0,0,0,
0,0,0,
0,0,0,
0,0,0,
0,0,0,
0,0,0,
0,0,0,
0,0,0,
0,0,0,
0,0,0,
0,0,0,
0,0,0,
0,0,0,
0,0,0,
0,0,0,
0,0,0,
0,0,0,
0,0,0,
0,0,0,
0,0,0,
0,0,0,
0,0,0,
0,0,0,
0,0,0,
0,0,0,
0,0,0,
0,0,0,
0,0,0,
0,0,0,
0,0,0,
0,0,0,
0,0,0,
0,0,0,
0,0,0,
0,0,0,
0,0,0,
0,0,0,
0,0,0,
0,0,0,
0,0,0,
0,0,0,
0,0,0,
0,0,0,
0,0,0,
0,0,0,
0,0,0,
0,0,0,
0,0,0,
0,0,0,
0,0,0,
0,0,0,
0,0,0,
0,0,0,
0,0,0,
0,0,0,
0,0,0,
0,0,0,
0,0,0,
0,0,0,
0,0,0,
0,0,0,
0,0,0,
0,0,0,
0,0,0,
0,0,0,
0,0,0,
0,0,0,
0,0,0,
0,0,0,
0,0,0,
0,0,0,
0,0,0,
0,0,0,
0,0,0,
0,0,0,
0,0,0,
0,0,0,
0,0,0,
0,0,0,
0,0,0,
0,0,0,
0,0,0,
0,0,0,
0,0,0,
0,0,0,
0,0,0,
0,0,0,
0,0,0,
0,0,0,
0,0,0,
0,0,0,
0,0,0,
0,0,0,
0,0,0,
0,0,0,
0,0,0,
0,0,0,
0,0,0,
0,0,0,
0,0,0,
0,0,0,
0,0,0,
0,0,0,
0,0,0,
0,0,0,
0,0,0,
0,0,0,
0,0,0,
0,0,0,
0,0,0,
0,0,0,
0,0,0,
0,0,0,
0,0,0,
0,0,0,
0,0,0,
0,0,0,
0,0,0,
0,0,0,
0,0,0,
0,0,0,
0,0,0,
0,0,0,
0,0,0,
0,0,0,
0,0,0,
0,0,0,
0,0,0,
0,0,0,
0,0,0,
0,0,0,
0,0,0,
0,0,0,
0,0,0,
0,0,0,
0,0,0,
0,0,0,
0,0,0,
0,0,0,
0,0,0,
0,0,0,
0,0,0,
0,0,0,
0,0,0,
0,0,0,
0,0,0,
0,0,0,
0,0,0,
0,0,0,
0,0,0,
0,0,0,
0,0,0,
0,0,0,
0,0,0,
0,0,0,
0,0,0,
0,0,0,
0,0,0,
0,0,0,
0,0,0,
0,0,0,
0,0,0,
0,0,0,
0,0,0,
0,0,0,
0,0,0,
0,0,0,
0,0,0,
0,0,0,
0,0,0,
0,0,0,
0,0,0,
0,0,0,
0,0,0,
0,0,0,
0,0,0,
0,0,0,
0,0,0,
0,0,0,
0,0,0,
0,0,0,
0,0,0,
0,0,0,
0,0,0,
0,0,0,
0,0,0,
0,0,0,
0,0,0,
0,0,0,
0,0,0,
0,0,0,
0,0,0,
0,0,0,
0,0,0,
0,0,0,
0,0,0,
0,0,0,
0,0,0,
0,0,0,
0,0,0,
0,0,0,
0,0,0,
0,0,0,
0,0,0,
0,0,0,
0,0,0,
0,0,0,
0,0,0,
0,0,0,
0,0,0,
0,0,0,
0,0,0,
0,0,0,
0,0,0,
0,0,0,
0,0,0,
0,0,0,
0,0,0,
0,0,0,
0,0,0,
0,0,0,
0,0,0,
0,0,0,
0,0,0,
0,0,0,
0,0,0,
0,0,0,
0,0,0,
0,0,0,
0,0,0,
0,0,0,
0,0,0,
0,0,0,
0,0,0,
0,0,0,
0,0,0,
0,0,0,
0,0,0,
0,0,0,
0,0,0,
0,0,0,
0,0,0,
0,0,0,
0,0,0,
0,0,0,
0,0,0,
0,0,0,
0,0,0,
0,0,0,
0,0,0,
0,0,0,
0,0,0,
0,0,0,
0,0,0,
0,0,0,
0,0,0,
0,0,0,
0,0,0,
0,0,0,
0,0,0,
0,0,0,
0,0,0,
0,0,0,
0,0,0,
0,0,0,
0,0,0,
0,0,0,
0,0,0,
0,0,0,
0,0,0,
0,0,0,
0,0,0,
0,0,0,
0,0,0,
0,0,0,
0,0,0,
0,0,0,
0,0,0,
0,0,0,
0,0,0,
0,0,0,
0,0,0,
0,0,0,
0,0,0,
0,0,0,
0,0,0,
0,0,0,
0,0,0,
0,0,0,
0,0,0,
0,0,0,
0,0,0,
0,0,0,
0,0,0,
0,0,0,
0,0,0,
0,0,0,
0,0,0,
0,0,0,
0,0,0,
0,0,0,
0,0,0,
0,0,0,
0,0,0,
0,0,0,
0,0,0,
0,0,0,
0,0,0,
0,0,0,
0,0,0,
0,0,0,
0,0,0,
0,0,0,
0,0,0,
0,0,0,
0,0,0,
0,0,0,
0,0,0,
0,0,0,
0,0,0,
0,0,0,
0,0,0,
0,0,0,
0,0,0,
0,0,0,
0,0,0,
0,0,0,
0,0,0,
0,0,0,
0,0,0,
0,0,0,
0,0,0,
0,0,0,
0,0,0,
0,0,0,
0,0,0,
0,0,0,
0,0,0,
0,0,0,
0,0,0,
0,0,0,
0,0,0,
0,0,0,
0,0,0,
0,0,0,
0,0,0,
0,0,0,
0,0,0,
0,0,0,
0,0,0,
0,0,0,
0,0,0,
0,0,0,
0,0,0,
0,0,0,
0,0,0,
0,0,0,
0,0,0,
0,0,0,
0,0,0,
0,0,0,
0,0,0,
0,0,0,
0,0,0,
0,0,0,
0,0,0,
0,0,0,
0,0,0,
0,0,0,
0,0,0,
0,0,0,
0,0,0,
0,0,0,
0,0,0,
0,0,0,
0,0,0,
0,0,0,
0,0,0,
0,0,0,
0,0,0,
0,0,0,
0,0,0,
0,0,0,
0,0,0,
0,0,0,
0,0,0,
0,0,0,
0,0,0,
0,0,0,
0,0,0,
0,0,0,
0,0,0,
0,0,0,
0,0,0,
0,0,0,
0,0,0,
0,0,0,
0,0,0,
0,0,0,
0,0,0,
0,0,0,
0,0,0,
0,0,0,
0,0,0,
0,0,0,
0,0,0,
0,0,0,
0,0,0,
0,0,0,
0,0,0,
0,0,0,
0,0,0,
0,0,0,
0,0,0,
0,0,0,
0,0,0,
0,0,0,
0,0,0,
0,0,0,
0,0,0,
0,0,0,
0,0,0,
0,0,0,
0,0,0,
0,0,0,
0,0,0,
0,0,0,
0,0,0,
0,0,0,
0,0,0,
0,0,0,
0,0,0,
0,0,0,
0,0,0,
0,0,0,
0,0,0,
0,0,0,
0,0,0,
0,0,0,
0,0,0,
0,0,0,
0,0,0,
0,0,0,
0,0,0,
0,0,0,
0,0,0,
0,0,0,
0,0,0,
0,0,0,
0,0,0,
0,0,0,
0,0,0,
0,0,0,
0,0,0,
0,0,0,
0,0,0,
0,0,0,
0,0,0,
0,0,0,
0,0,0,
0,0,0,
0,0,0,
0,0,0,
0,0,0,
0,0,0,
0,0,0,
0,0,0,
0,0,0,
0,0,0,
0,0,0,
0,0,0,
0,0,0,
0,0,0,
0,0,0,
0,0,0,
0,0,0,
0,0,0,
0,0,0,
0,0,0,
0,0,0,
0,0,0,
0,0,0,
0,0,0,
0,0,0,
0,0,0,
0,0,0,
0,0,0,
0,0,0,
0,0,0,
0,0,0,
0,0,0,
0,0,0,
0,0,0,
0,0,0,
0,0,0,
0,0,0,
0,0,0,
0,0,0,
0,0,0,
0,0,0,
0,0,0,
0,0,0,
0,0,0,
0,0,0,
0,0,0,
0,0,0,
0,0,0,
0,0,0,
0,0,0,
0,0,0,
0,0,0,
0,0,0,
0,0,0,
0,0,0,
0,0,0,
0,0,0,
0,0,0,
0,0,0,
0,0,0,
0,0,0,
0,0,0,
0,0,0,
0,0,0,
0,0,0,
0,0,0,
0,0,0,
0,0,0,
0,0,0,
0,0,0,
0,0,0,
0,0,0,
0,0,0,
0,0,0,
0,0,0,
0,0,0,
0,0,0,
0,0,0,
0,0,0,
0,0,0,
0,0,0,
0,0,0,
0,0,0,
0,0,0,
0,0,0,
0,0,0,
0,0,0,
0,0,0,
0,0,0,
0,0,0,
0,0,0,
0,0,0,
0,0,0,
0,0,0,
0,0,0,
0,0,0,
0,0,0,
0,0,0,
0,0,0,
0,0,0,
0,0,0,
0,0,0,
0,0,0,
0,0,0,
0,0,0,
0,0,0,
0,0,0,
0,0,0,
0,0,0,
0,0,0,
0,0,0,
0,0,0,
0,0,0,
0,0,0,
0,0,0,
0,0,0,
0,0,0,
0,0,0,
0,0,0,
0,0,0,
0,0,0,
0,0,0,
0,0,0,
0,0,0,
0,0,0,
0,0,0,
0,0,0,
0,0,0,
0,0,0,
0,0,0,
0,0,0,
0,0,0,
0,0,0,
0,0,0,
0,0,0,
0,0,0,
0,0,0,
0,0,0,
0,0,0,
0,0,0,
0,0,0,
0,0,0,
0,0,0,
0,0,0,
0,0,0,
0,0,0,
0,0,0,
0,0,0,
0,0,0,
0,0,0,
0,0,0,
0,0,0,
0,0,0,
0,0,0,
0,0,0,
0,0,0,
0,0,0,
0,0,0,
0,0,0,
0,0,0,
0,0,0,
0,0,0,
0,0,0,
0,0,0,
0,0,0,
0,0,0,
0,0,0,
0,0,0,
0,0,0,
0,0,0,
0,0,0,
0,0,0,
0,0,0,
0,0,0,
0,0,0,
0,0,0,
0,0,0,
0,0,0,
0,0,0,
0,0,0,
0,0,0,
0,0,0,
0,0,0,
0,0,0,
0,0,0,
0,0,0,
0,0,0,
0,0,0,
0,0,0,
0,0,0,
0,0,0,
0,0,0,
0,0,0,
0,0,0,
0,0,0,
0,0,0,
0,0,0,
0,0,0,
0,0,0,
0,0,0,
0,0,0,
0,0,0,
0,0,0,
0,0,0,
0,0,0,
0,0,0,
0,0,0,
0,0,0,
0,0,0,
0,0,0,
0,0,0,
0,0,0,
0,0,0,
0,0,0,
0,0,0,
0,0,0,
0,0,0,
0,0,0,
0,0,0,
0,0,0,
0,0,0,
0,0,0,
0,0,0,
0,0,0,
0,0,0,
0,0,0,
0,0,0,
0,0,0,
0,0,0,
0,0,0,
0,0,0,
0,0,0,
0,0,0,
0,0,0,
0,0,0,
0,0,0,
0,0,0,
0,0,0,
0,0,0,
0,0,0,
0,0,0,
0,0,0,
0,0,0,
0,0,0,
0,0,0,
0,0,0,
0,0,0,
0,0,0,
0,0,0,
0,0,0,
0,0,0,
0,0,0,
0,0,0,
0,0,0,
0,0,0,
0,0,0,
0,0,0,
0,0,0,
0,0,0,
0,0,0,
0,0,0,
0,0,0,
0,0,0,
0,0,0,
0,0,0,
0,0,0,
0,0,0,
0,0,0,
0,0,0,
0,0,0,
0,0,0,
0,0,0,
0,0,0,
0,0,0,
0,0,0,
0,0,0,
0,0,0,
0,0,0,
0,0,0,
0,0,0,
0,0,0,
0,0,0,
0,0,0,
0,0,0,
0,0,0,
0,0,0,
0,0,0,
0,0,0,
0,0,0,
0,0,0,
0,0,0,
0,0,0,
0,0,0,
0,0,0,
0,0,0,
0,0,0,
0,0,0,
0,0,0,
0,0,0,
0,0,0,
0,0,0,
0,0,0,
0,0,0,
0,0,0,
0,0,0,
0,0,0,
0,0,0,
0,0,0,
0,0,0,
0,0,0,
0,0,0,
0,0,0,
0,0,0,
0,0,0,
0,0,0,
0,0,0,
0,0,0,
0,0,0,
0,0,0,
0,0,0,
0,0,0,
0,0,0,
0,0,0,
0,0,0,
0,0,0,
0,0,0,
0,0,0,
0,0,0,
0,0,0,
0,0,0,
0,0,0,
0,0,0,
0,0,0,
0,0,0,
0,0,0,
0,0,0,
0,0,0,
0,0,0,
0,0,0,
0,0,0,
0,0,0,
0,0,0,
0,0,0,
0,0,0,
0,0,0,
0,0,0,
0,0,0,
0,0,0,
0,0,0,
0,0,0,
0,0,0,
0,0,0,
0,0,0,
0,0,0,
0,0,0,
0,0,0,
0,0,0,
0,0,0,
0,0,0,
0,0,0,
0,0,0,
0,0,0,
0,0,0,
0,0,0,
0,0,0,
0,0,0,
0,0,0,
0,0,0,
0,0,0,
0,0,0,
0,0,0,
0,0,0,
0,0,0,
0,0,0,
0,0,0,
0,0,0,
0,0,0,
0,0,0,
0,0,0,
0,0,0,
0,0,0,
0,0,0,
0,0,0,
0,0,0,
0,0,0,
0,0,0,
0,0,0,
0,0,0,
0,0,0,
0,0,0,
0,0,0,
0,0,0,
0,0,0,
0,0,0,
0,0,0,
0,0,0,
0,0,0,
0,0,0,
0,0,0,
0,0,0,
0,0,0,
0,0,0,
0,0,0,
0,0,0,
0,0,0,
0,0,0,
0,0,0,
0,0,0,
0,0,0,
0,0,0,
0,0,0,
0,0,0,
0,0,0,
0,0,0,
0,0,0,
0,0,0,
0,0,0,
0,0,0,
0,0,0,
0,0,0,
0,0,0,
0,0,0,
0,0,0,
0,0,0,
0,0,0,
0,0,0,
0,0,0,
0,0,0,
0,0,0,
0,0,0,
0,0,0,
0,0,0,
0,0,0,
0,0,0,
0,0,0,
0,0,0,
0,0,0,
0,0,0,
0,0,0,
0,0,0,
0,0,0,
0,0,0,
0,0,0,
0,0,0,
0,0,0,
0,0,0,
0,0,0,
0,0,0,
0,0,0,
0,0,0,
0,0,0,
0,0,0,
0,0,0,
0,0,0,
0,0,0,
0,0,0,
0,0,0,
0,0,0,
0,0,0,
0,0,0,
0,0,0,
0,0,0,
0,0,0,
0,0,0,
0,0,0,
0,0,0,
0,0,0,
0,0,0,
0,0,0,
0,0,0,
0,0,0,
0,0,0,
0,0,0,
0,0,0,
0,0,0,
0,0,0,
0,0,0,
0,0,0,
0,0,0,
0,0,0,
0,0,0,
0,0,0,
0,0,0,
0,0,0,
0,0,0,
0,0,0,
0,0,0,
0,0,0,
0,0,0,
0,0,0,
0,0,0,
0,0,0,
0,0,0,
0,0,0,
0,0,0,
0,0,0,
0,0,0,
0,0,0,
0,0,0,
0,0,0,
0,0,0,
0,0,0,
0,0,0,
0,0,0,
0,0,0,
0,0,0,
0,0,0,
0,0,0,
0,0,0,
0,0,0,
0,0,0,
0,0,0,
0,0,0,
0,0,0,
0,0,0,
0,0,0,
0,0,0,
0,0,0,
0,0,0,
0,0,0,
0,0,0,
0,0,0,
0,0,0,
0,0,0,
0,0,0,
0,0,0,
0,0,0,
0,0,0,
0,0,0,
0,0,0,
0,0,0,
0,0,0,
0,0,0,
0,0,0,
0,0,0,
0,0,0,
0,0,0,
0,0,0,
0,0,0,
0,0,0,
0,0,0,
0,0,0,
0,0,0,
0,0,0,
0,0,0,
0,0,0,
0,0,0,
0,0,0,
0,0,0,
0,0,0,
0,0,0,
0,0,0,
0,0,0,
0,0,0,
0,0,0,
0,0,0,
0,0,0,
0,0,0,
0,0,0,
0,0,0,
0,0,0,
0,0,0,
0,0,0,
0,0,0,
0,0,0,
0,0,0,
0,0,0,
0,0,0,
0,0,0,
0,0,0,
0,0,0,
0,0,0,
0,0,0,
0,0,0,
0,0,0,
0,0,0,
0,0,0,
0,0,0,
0,0,0,
0,0,0,
0,0,0,
0,0,0,
0,0,0,
0,0,0,
0,0,0,
0,0,0,
0,0,0,
0,0,0,
0,0,0,
0,0,0,
0,0,0,
0,0,0,
0,0,0,
0,0,0,
0,0,0,
0,0,0,
0,0,0,
0,0,0,
0,0,0,
0,0,0,
0,0,0,
0,0,0,
0,0,0,
0,0,0,
0,0,0,
0,0,0,
0,0,0,
0,0,0,
0,0,0,
0,0,0,
0,0,0,
0,0,0,
0,0,0,
0,0,0,
0,0,0,
0,0,0,
0,0,0,
0,0,0,
0,0,0,
0,0,0,
0,0,0,
0,0,0,
0,0,0,
0,0,0,
0,0,0,
0,0,0,
0,0,0,
0,0,0,
0,0,0,
0,0,0,
0,0,0,
0,0,0,
0,0,0,
0,0,0,
0,0,0,
0,0,0,
0,0,0,
0,0,0,
0,0,0,
0,0,0,
0,0,0,
0,0,0,
0,0,0,
0,0,0,
0,0,0,
0,0,0,
0,0,0,
0,0,0,
0,0,0,
0,0,0,
0,0,0,
0,0,0,
0,0,0,
0,0,0,
0,0,0,
0,0,0,
0,0,0,
0,0,0,
0,0,0,
0,0,0,
0,0,0,
0,0,0,
0,0,0,
0,0,0,
0,0,0,
0,0,0,
0,0,0,
0,0,0,
0,0,0,
0,0,0,
0,0,0,
0,0,0,
0,0,0,
0,0,0,
0,0,0,
0,0,0,
0,0,0,
0,0,0,
0,0,0,
0,0,0,
0,0,0,
0,0,0,
0,0,0,
0,0,0,
0,0,0,
0,0,0,
0,0,0,
0,0,0,
0,0,0,
0,0,0,
0,0,0,
0,0,0,
0,0,0,
0,0,0,
0,0,0,
0,0,0,
0,0,0,
0,0,0,
0,0,0,
0,0,0,
0,0,0,
0,0,0,
0,0,0,
0,0,0,
0,0,0,
0,0,0,
0,0,0,
0,0,0,
0,0,0,
0,0,0,
0,0,0,
0,0,0,
0,0,0,
0,0,0,
0,0,0,
0,0,0,
0,0,0,
0,0,0,
0,0,0,
0,0,0,
0,0,0,
0,0,0,
0,0,0,
0,0,0,
0,0,0,
0,0,0,
0,0,0,
0,0,0,
0,0,0,
0,0,0,
0,0,0,
0,0,0,
0,0,0,
0,0,0,
0,0,0,
0,0,0,
0,0,0,
0,0,0,
0,0,0,
0,0,0,
0,0,0,
0,0,0,
0,0,0,
0,0,0,
0,0,0,
0,0,0,
0,0,0,
0,0,0,
0,0,0,
0,0,0,
0,0,0,
0,0,0,
0,0,0,
0,0,0,
0,0,0,
0,0,0,
0,0,0,
0,0,0,
0,0,0,
0,0,0,
0,0,0,
0,0,0,
0,0,0,
0,0,0,
0,0,0,
0,0,0,
0,0,0,
0,0,0,
0,0,0,
0,0,0,
0,0,0,
0,0,0,
0,0,0,
0,0,0,
0,0,0,
0,0,0,
0,0,0,
0,0,0,
0,0,0,
0,0,0,
0,0,0,
0,0,0,
0,0,0,
0,0,0,
0,0,0,
0,0,0,
0,0,0,
0,0,0,
0,0,0,
0,0,0,
0,0,0,
0,0,0,
0,0,0,
0,0,0,
0,0,0,
0,0,0,
0,0,0,
0,0,0,
0,0,0,
0,0,0,
0,0,0,
0,0,0,
0,0,0,
0,0,0,
0,0,0,
0,0,0,
0,0,0,
0,0,0,
0,0,0,
0,0,0,
0,0,0,
0,0,0,
0,0,0,
0,0,0,
0,0,0,
0,0,0,
0,0,0,
0,0,0,
0,0,0,
0,0,0,
0,0,0,
0,0,0,
0,0,0,
0,0,0,
0,0,0,
0,0,0,
0,0,0,
0,0,0,
0,0,0,
0,0,0,
0,0,0,
0,0,0,
0,0,0,
0,0,0,
0,0,0,
0,0,0,
0,0,0,
0,0,0,
0,0,0,
0,0,0,
0,0,0,
0,0,0,
0,0,0,
0,0,0,
0,0,0,
0,0,0,
0,0,0,
0,0,0,
0,0,0,
0,0,0,
0,0,0,
0,0,0,
0,0,0,
0,0,0,
0,0,0,
0,0,0,
0,0,0,
0,0,0,
0,0,0,
0,0,0,
0,0,0,
0,0,0,
0,0,0,
0,0,0,
0,0,0,
0,0,0,
0,0,0,
0,0,0,
0,0,0,
0,0,0,
0,0,0,
0,0,0,
0,0,0,
0,0,0,
0,0,0,
0,0,0,
0,0,0,
0,0,0,
0,0,0,
0,0,0,
0,0,0,
0,0,0,
0,0,0,
0,0,0,
0,0,0,
0,0,0,
0,0,0,
0,0,0,
0,0,0,
0,0,0,
0,0,0,
0,0,0,
0,0,0,
0,0,0,
0,0,0,
0,0,0,
0,0,0,
0,0,0,
0,0,0,
0,0,0,
0,0,0,
0,0,0,
0,0,0,
0,0,0,
0,0,0,
0,0,0,
0,0,0,
0,0,0,
0,0,0,
0,0,0,
0,0,0,
0,0,0,
0,0,0,
0,0,0,
0,0,0,
0,0,0,
0,0,0,
0,0,0,
0,0,0,
0,0,0,
0,0,0,
0,0,0,
0,0,0,
0,0,0,
0,0,0,
0,0,0,
0,0,0,
0,0,0,
0,0,0,
0,0,0,
0,0,0,
0,0,0,
0,0,0,
0,0,0,
0,0,0,
0,0,0,
0,0,0,
0,0,0,
0,0,0,
0,0,0,
0,0,0,
0,0,0,
0,0,0,
0,0,0,
0,0,0,
0,0,0,
0,0,0,
0,0,0,
0,0,0,
0,0,0,
0,0,0,
0,0,0,
0,0,0,
0,0,0,
0,0,0,
0,0,0,
0,0,0,
0,0,0,
0,0,0,
0,0,0,
0,0,0,
0,0,0,
0,0,0,
0,0,0,
0,0,0,
0,0,0,
0,0,0,
0,0,0,
0,0,0,
0,0,0,
0,0,0,
0,0,0,
0,0,0,
0,0,0,
0,0,0,
0,0,0,
0,0,0,
0,0,0,
0,0,0,
0,0,0,
0,0,0,
0,0,0,
0,0,0,
0,0,0,
0,0,0,
0,0,0,
0,0,0,
0,0,0,
0,0,0,
0,0,0,
0,0,0,
0,0,0,
52.13K,4594,2495,
50.99K,4382,2479,
48.99K,4319,2448,
46.35K,4028,2307,
38.87K,3347,1957,
31.45K,2714,1561,
28.84K,2455,1399,
25.89K,2253,1216,
23.49K,1939,1127,
17.99K,1601,899,
13.03K,1142,601,
4953,444,254,
0,0,0,
50.7K,4382,2435,
49.08K,4321,2408,
46.76K,4068,2244,
39.18K,3466,1997,
31.6K,2714,1574,
29.08K,2513,1406,
26.23K,2394,1269,
24.01K,2081,1215,
18.72K,1614,899,
13.55K,1240,632,
6299,549,293,
1316,125,66,
50.73K,4488,2580,
49.58K,4362,2357,
46.86K,4065,2315,
39.52K,3511,2004,
32.12K,2863,1491,
29.64K,2735,1434,
27.38K,2431,1336,
24.94K,2218,1218,
20.36K,1788,978,
15.58K,1309,779,
8306,663,393,
3465,317,162,
50.66K,4469,2417,
49.64K,4266,2443,
47.54K,4124,2307,
41.3K,3628,2084,
34.4K,3091,1696,
32.52K,2850,1600,
30.44K,2750,1446,
28.43K,2514,1380,
24.16K,2153,1157,
19.6K,1665,974,
13.18K,1152,676,
9008,795,431,
50.88K,4409,2508,
49.87K,4357,2494,
48.3K,4244,2343,
43.86K,3912,2173,
39.07K,3453,1962,
37.43K,3385,1813,
35.48K,3218,1770,
34.39K,3011,1656,
30.54K,2696,1466,
27.38K,2439,1332,
22.82K,1950,1109,
19.47K,1754,941,
51.27K,4496,2534,
50.73K,4400,2388,
49.2K,4363,2434,
45.95K,4114,2193,
41.92K,3590,2047,
40.83K,3603,1984,
39.73K,3381,1919,
38.26K,3384,1876,
36.21K,3161,1722,
33.52K,2990,1712,
29.58K,2632,1487,
27.26K,2500,1316,
51.26K,4413,2564,
50.7K,4378,2388,
50.19K,4411,2406,
48.11K,4180,2294,
46.12K,3932,2218,
44.99K,4073,2200,
44.11K,3845,2190,
43.21K,3814,2155,
41.66K,3710,1973,
40.54K,3518,1983,
37.8K,3369,1811,
36.71K,3197,1747,
13.95K,1247,703,
13.68K,1194,652,
13.33K,1177,696,
12.73K,1103,635,
10.42K,987,493,
8378,721,412,
7821,688,372,
7052,604,324,
6355,556,295,
4810,448,237,
3499,322,193,
1398,144,67,
0,0,0,
13.93K,1200,684,
13.42K,1215,648,
12.81K,1140,660,
11.24K,989,552,
9625,848,459,
9185,783,467,
8649,766,421,
8118,657,421,
7031,606,328,
6174,504,312,
4355,361,240,
3319,289,148,
13.8K,1223,661,
13.48K,1128,673,
12.91K,1139,639,
11.48K,1017,540,
9780,847,473,
9447,805,459,
8936,818,440,
8544,676,423,
7254,639,367,
6522,534,322,
4913,448,257,
3773,338,185,
13.89K,1193,682,
13.62K,1161,707,
13.06K,1065,626,
11.8K,1000,574,
10.26K,917,493,
9744,866,426,
9425,841,453,
8758,746,410,
7853,676,401,
7044,645,335,
5723,486,271,
4586,393,220,
14.08K,1207,722,
13.96K,1217,679,
13.85K,1224,707,
13.96K,1144,669,
13.85K,1233,664,
13.97K,1247,683,
14.19K,1236,726,
14.03K,1224,666,
13.82K,1278,666,
13.76K,1241,643,
13.75K,1259,660,
13.72K,1169,715,
13.99K,1263,701,
14.02K,1192,705,
13.93K,1214,738,
14.09K,1173,682,
14.07K,1255,700,
13.97K,1280,680,
13.93K,1236,670,
13.78K,1218,676,
13.89K,1211,697,
14K,1165,691,
13.78K,1250,662,
14.17K,1261,707,
14.14K,1210,649,
13.92K,1269,722,
13.85K,1227,671,
14.09K,1267,719,
14K,1299,717,
14.01K,1232,689,
13.93K,1244,661,
14.01K,1251,665,
13.85K,1196,715,
13.95K,1214,649,
13.91K,1267,666,
13.92K,1246,709,
72.53K,6427,3587,
71.55K,6161,3591,
68.99K,6109,3392,
66.33K,5696,3153,
54.48K,4781,2609,
43.74K,3887,2154,
40.09K,3514,1952,
36.61K,3190,1847,
32.65K,2887,1620,
25.42K,2249,1275,
18.23K,1525,926,
7375,626,336,
0,0,0,
71.62K,6390,3588,
69.49K,6006,3494,
65.3K,5779,3215,
55.1K,4902,2639,
44.31K,3881,2121,
40.92K,3645,2003,
37.37K,3255,1841,
34.25K,3000,1726,
26.73K,2343,1325,
19.73K,1795,946,
8943,792,446,
2086,169,87,
71.92K,6229,3432,
69.7K,6166,3376,
66.26K,5890,3231,
56.38K,4906,2715,
46.24K,4179,2285,
43.27K,3756,2213,
39.77K,3560,1886,
36.59K,3314,1805,
30.17K,2650,1481,
23.1K,2042,1110,
13.43K,1167,673,
6802,653,315,
72.24K,6458,3496,
70.48K,6234,3388,
66.95K,5891,3317,
59.7K,5195,3030,
51.83K,4541,2520,
48.76K,4313,2430,
46.48K,4082,2246,
43.99K,3770,2147,
38.61K,3479,1954,
33.29K,2925,1637,
25.21K,2184,1252,
19.81K,1759,1019,
72.01K,6491,3501,
71.35K,6186,3515,
68.85K,5925,3427,
63.56K,5560,3059,
57.38K,5002,2879,
55.56K,4879,2702,
53.61K,4913,2574,
51.11K,4547,2551,
47.88K,4106,2316,
44.06K,3846,2202,
37.45K,3242,1849,
33.77K,3072,1648,
72.85K,6408,3577,
71.7K,6225,3595,
70.53K,6272,3429,
67.16K,5990,3307,
63.11K,5624,3093,
62.91K,5487,3100,
61.26K,5397,2863,
60.96K,5268,2833,
57.96K,5102,2821,
55.94K,5025,2573,
52.55K,4523,2524,
49.88K,4538,2502,
72.3K,6203,3632,
72.29K,6229,3562,
71.45K,6372,3452,
69.87K,6142,3375,
67.84K,6046,3370,
67.15K,5831,3288,
66.6K,5922,3147,
66.01K,5846,3305,
64.74K,5736,3111,
63.68K,5513,3114,
62.24K,5442,3018,
60.4K,5398,2954,
124.2K,10.92K,6033,
121.7K,10.61K,5990,
117.8K,10.46K,5630,
111.5K,9836,5407,
92.49K,8201,4630,
74.14K,6481,3573,
68.4K,5916,3352,
62.43K,5403,3097,
55.76K,4948,2672,
43.73K,3841,2179,
31.36K,2744,1513,
12.37K,1060,614,
0,0,0,
123.1K,10.85K,6141,
120K,10.49K,5768,
115.8K,10.26K,5697,
102.4K,9071,5068,
89.2K,7967,4344,
84.66K,7444,4229,
80.09K,7163,3915,
76.15K,6603,3705,
67.33K,5975,3225,
58.24K,5021,2832,
45.31K,3985,2337,
36.14K,3233,1881,
122.5K,10.69K,6089,
121K,10.63K,6020,
117.2K,10.15K,5706,
106.7K,9294,5084,
96.86K,8582,4755,
93.5K,8174,4594,
89.09K,7941,4367,
86.35K,7665,4122,
80.21K,7084,3750,
72.2K,6327,3499,
61.96K,5397,3101,
55.61K,4713,2721,
123.3K,10.85K,6026,
122.7K,10.77K,5970,
122.2K,10.73K,5898,
117.9K,10.52K,5751,
113.4K,9970,5545,
112.9K,10.04K,5512,
111.5K,9766,5515,
110.2K,9737,5457,
108K,9561,5243,
105K,9471,5197,
102K,8979,4978,
99.87K,8766,4855,
124.3K,11.01K,6071,
123.3K,10.85K,5991,
123.3K,10.83K,5882,
122.1K,10.69K,5934,
121.6K,10.79K,5968,
120.8K,10.48K,6022,
121.5K,10.62K,5996,
120.6K,10.59K,5993,
120.3K,10.45K,5887,
119.6K,10.39K,5798,
118.5K,10.32K,5665,
117.8K,10.42K,5759,
123.7K,11.09K,6191,
123.7K,10.79K,6097,
123.7K,10.93K,6082,
124.3K,11K,6031,
124K,10.73K,5949,
123.3K,10.71K,6208,
123.5K,10.74K,6074,
123.6K,10.84K,6054,
122.8K,10.93K,6005,
123K,10.82K,6038,
123.5K,10.8K,5972,
123.7K,10.73K,6022,
123.7K,10.96K,6208,
124.7K,10.83K,6101,
124.2K,10.97K,6024,
124.2K,10.74K,5977,
124.4K,10.84K,6065,
124.2K,10.8K,5988,
124K,10.83K,6232,
124.3K,11.04K,5891,
123.6K,10.69K,6015,
123.7K,11.09K,6088,
123.6K,10.84K,6228,
123.7K,10.63K,5975,
149.5K,13.08K,7274,
146K,12.9K,7216,
142K,12.53K,6902,
134.1K,11.54K,6626,
111.7K,9963,5402,
88.96K,7773,4342,
81.62K,7273,3960,
74.51K,6515,3678,
67.04K,5990,3315,
51.93K,4634,2578,
37.34K,3316,1802,
14.85K,1248,712,
0,0,0,
146.4K,12.9K,7310,
141.9K,12.56K,6939,
134.8K,11.7K,6493,
113.4K,10.14K,5566,
92.19K,8006,4481,
85.46K,7539,4249,
78.27K,6804,3876,
71.28K,6241,3389,
57.05K,4876,2768,
43.08K,3753,2164,
22.2K,2021,1062,
7769,628,394,
145.5K,12.88K,7139,
142.3K,12.37K,7044,
136.2K,11.92K,6685,
116.7K,10.27K,5733,
97.94K,8540,4771,
91.07K,7972,4457,
84.89K,7525,4148,
78.71K,6770,3876,
65.86K,5644,3273,
52.26K,4669,2625,
33.26K,2862,1610,
20.59K,1789,993,
147K,13K,7177,
143.5K,12.43K,7043,
138.4K,12.14K,6955,
123.4K,10.84K,5973,
108.3K,9462,5204,
103.3K,9041,5073,
98.01K,8638,4758,
93.32K,8049,4507,
82.71K,7324,4021,
72.49K,6276,3562,
57.77K,5127,2909,
47.5K,4205,2329,
149.1K,13.01K,7034,
147.7K,12.87K,7277,
145.7K,13.15K,7160,
140.7K,12.46K,6912,
136K,11.64K,6608,
134.9K,11.8K,6484,
132.6K,11.65K,6553,
130.6K,11.47K,6391,
127.9K,11.33K,6259,
124.5K,10.86K,6148,
119K,10.51K,5635,
116.1K,10.33K,5612,
148.4K,13.08K,7181,
148.2K,13.06K,7264,
146K,12.98K,7103,
143.1K,12.72K,7006,
139.8K,12.31K,6848,
139K,12.12K,6749,
137.7K,11.98K,6642,
136.4K,12.07K,6586,
134.6K,11.92K,6746,
132.1K,11.73K,6294,
129K,11.34K,6273,
126.9K,10.95K,6268,
148.6K,13.01K,7357,
149.1K,12.97K,7391,
148.4K,12.8K,7267,
149.2K,12.97K,7196,
149.2K,13.2K,7232,
148.5K,13.06K,7278,
148.7K,13.15K,7516,
148.7K,12.91K,7339,
148.7K,12.99K,7322,
149K,13.06K,7320,
148.3K,13.18K,7333,
148.9K,13.04K,7341,
710.5K,62.43K,34.54K,
697.4K,61.32K,34.08K,
674.3K,59.44K,32.8K,
639.2K,55.81K,31.33K,
532.8K,46.78K,26.04K,
426.9K,37.31K,20.71K,
391.7K,34.3K,18.94K,
355K,31.25K,17.23K,
321.6K,27.86K,15.67K,
248.8K,21.65K,12.34K,
177.7K,15.53K,8780,
71.05K,6198,3478,
0,0,0,
701.5K,61.43K,34.06K,
685.7K,60.76K,33.63K,
660.9K,58.07K,32.62K,
584.7K,51.35K,28.61K,
510.1K,44.99K,24.79K,
485.9K,42.69K,23.57K,
460.9K,40.3K,22.45K,
435.1K,38K,21.35K,
385.5K,34.03K,18.85K,
334.8K,29.38K,16.35K,
258.7K,22.66K,12.75K,
209.6K,18.28K,10.31K,
702.5K,61.69K,34.31K,
689.3K,60.18K,33.64K,
665.5K,58.16K,32.44K,
598.3K,52.61K,29.55K,
528.1K,46.36K,26.03K,
505.5K,44.38K,24.71K,
483.1K,42.16K,23.78K,
460.1K,40.84K,22.85K,
414.5K,36.69K,20.17K,
368.9K,32.43K,18.05K,
300.1K,26.6K,14.6K,
255.2K,22.42K,12.38K,
705K,61.83K,34.33K,
695.7K,60.86K,34.26K,
679.6K,59.47K,33.22K,
633.4K,55.24K,30.99K,
587.2K,51.86K,28.7K,
572.5K,50.39K,28.24K,
555.9K,48.91K,27.19K,
539.9K,47.83K,26.93K,
510.5K,44.69K,24.9K,
479.2K,42.64K,23.29K,
431.5K,38.1K,21.17K,
402.9K,34.95K,19.71K,
710.5K,62.29K,34.75K,
709.1K,61.91K,34.62K,
707.3K,61.77K,34.55K,
701.7K,61.63K,34.57K,
694K,61.06K,33.99K,
692.4K,60.67K,33.36K,
690.5K,60.61K,33.88K,
688.5K,59.98K,33.46K,
684.4K,60K,33.3K,
680.1K,59.57K,33.43K,
673.7K,59.46K,32.83K,
669K,58.63K,32.98K,
710.1K,61.59K,34.88K,
711.1K,62.77K,34.16K,
710.4K,62.53K,34.57K,
708.9K,61.87K,34.45K,
704.7K,62.06K,34.56K,
703K,61.69K,34.36K,
702.3K,61.45K,34.31K,
703.7K,61.5K,34.34K,
702.3K,61.33K,34.12K,
700.5K,61.55K,34.31K,
698.1K,61.15K,34.13K,
696.7K,61.18K,33.73K,
711.6K,62.16K,34.88K,
711.2K,62.72K,34.88K,
711.7K,62.28K,34.95K,
710.7K,62.31K,34.61K,
707.8K,62.12K,34.71K,
708.8K,62.16K,34.85K,
709.1K,61.95K,34.44K,
708.8K,62.4K,35.01K,
708K,62.05K,34.49K,
707.5K,62.15K,34.68K,
708K,61.83K,34.81K,
705.2K,61.51K,34.31K,
0,0,0,
0,0,0,
0,0,0,
0,0,0,
0,0,0,
0,0,0,
0,0,0,
0,0,0,
0,0,0,
0,0,0,
0,0,0,
0,0,0,
0,0,0,
0,0,0,
0,0,0,
0,0,0,
0,0,0,
0,0,0,
0,0,0,
0,0,0,
0,0,0,
0,0,0,
0,0,0,
0,0,0,
0,0,0,
0,0,0,
0,0,0,
0,0,0,
0,0,0,
0,0,0,
0,0,0,
0,0,0,
0,0,0,
0,0,0,
0,0,0,
0,0,0,
0,0,0,
0,0,0,
0,0,0,
0,0,0,
0,0,0,
0,0,0,
0,0,0,
0,0,0,
0,0,0,
0,0,0,
0,0,0,
0,0,0,
0,0,0,
0,0,0,
0,0,0,
0,0,0,
0,0,0,
0,0,0,
0,0,0,
0,0,0,
0,0,0,
0,0,0,
0,0,0,
0,0,0,
0,0,0,
0,0,0,
0,0,0,
0,0,0,
0,0,0,
0,0,0,
0,0,0,
0,0,0,
0,0,0,
0,0,0,
0,0,0,
0,0,0,
0,0,0,
0,0,0,
0,0,0,
0,0,0,
0,0,0,
0,0,0,
0,0,0,
0,0,0,
0,0,0,
0,0,0,
0,0,0,
0,0,0,
0,0,0,
0,0,0,
0,0,0,
0,0,0,
0,0,0,
0,0,0,
0,0,0,
0,0,0,
0,0,0,
0,0,0,
0,0,0,
0,0,0,
0,0,0,
0,0,0,
0,0,0,
0,0,0,
0,0,0,
0,0,0,
0,0,0,
0,0,0,
0,0,0,
0,0,0,
0,0,0,
0,0,0,
0,0,0,
0,0,0,
0,0,0,
0,0,0,
0,0,0,
0,0,0,
0,0,0,
0,0,0,
0,0,0,
0,0,0,
0,0,0,
0,0,0,
0,0,0,
0,0,0,
0,0,0,
0,0,0,
0,0,0,
0,0,0,
0,0,0,
0,0,0,
0,0,0,
0,0,0,
0,0,0,
0,0,0,
0,0,0,
0,0,0,
0,0,0,
0,0,0,
0,0,0,
0,0,0,
0,0,0,
0,0,0,
0,0,0,
0,0,0,
0,0,0,
0,0,0,
0,0,0,
0,0,0,
0,0,0,
0,0,0,
0,0,0,
0,0,0,
0,0,0,
0,0,0,
0,0,0,
0,0,0,
0,0,0,
0,0,0,
0,0,0,
0,0,0,
0,0,0,
0,0,0,
0,0,0,
0,0,0,
0,0,0,
0,0,0,
0,0,0,
0,0,0,
0,0,0,
0,0,0,
0,0,0,
0,0,0,
0,0,0,
0,0,0,
0,0,0,
0,0,0,
0,0,0,
0,0,0,
0,0,0,
0,0,0,
0,0,0,
0,0,0,
0,0,0,
0,0,0,
0,0,0,
0,0,0,
0,0,0,
0,0,0,
0,0,0,
0,0,0,
0,0,0,
0,0,0,
0,0,0,
0,0,0,
0,0,0,
0,0,0,
0,0,0,
0,0,0,
0,0,0,
0,0,0,
0,0,0,
0,0,0,
0,0,0,
0,0,0,
0,0,0,
0,0,0,
0,0,0,
0,0,0,
0,0,0,
0,0,0,
0,0,0,
0,0,0,
0,0,0,
0,0,0,
0,0,0,
0,0,0,
0,0,0,
0,0,0,
0,0,0,
0,0,0,
0,0,0,
0,0,0,
0,0,0,
0,0,0,
0,0,0,
0,0,0,
0,0,0,
0,0,0,
0,0,0,
0,0,0,
0,0,0,
0,0,0,
0,0,0,
0,0,0,
0,0,0,
0,0,0,
0,0,0,
0,0,0,
0,0,0,
0,0,0,
0,0,0,
0,0,0,
0,0,0,
0,0,0,
0,0,0,
0,0,0,
0,0,0,
0,0,0,
0,0,0,
0,0,0,
0,0,0,
0,0,0,
0,0,0,
0,0,0,
0,0,0,
0,0,0,
0,0,0,
0,0,0,
0,0,0,
0,0,0,
0,0,0,
0,0,0,
0,0,0,
0,0,0,
0,0,0,
0,0,0,
0,0,0,
0,0,0,
0,0,0,
0,0,0,
0,0,0,
0,0,0,
0,0,0,
0,0,0,
0,0,0,
0,0,0,
0,0,0,
0,0,0,
0,0,0,
0,0,0,
0,0,0,
0,0,0,
0,0,0,
0,0,0,
0,0,0,
0,0,0,
0,0,0,
0,0,0,
0,0,0,
0,0,0,
0,0,0,
0,0,0,
0,0,0,
0,0,0,
0,0,0,
0,0,0,
0,0,0,
0,0,0,
0,0,0,
0,0,0,
0,0,0,
0,0,0,
0,0,0,
0,0,0,
0,0,0,
0,0,0,
0,0,0,
0,0,0,
0,0,0,
0,0,0,
0,0,0,
0,0,0,
0,0,0,
0,0,0,
0,0,0,
0,0,0,
0,0,0,
0,0,0,
0,0,0,
0,0,0,
0,0,0,
0,0,0,
0,0,0,
0,0,0,
0,0,0,
0,0,0,
0,0,0,
0,0,0,
0,0,0,
0,0,0,
0,0,0,
0,0,0,
0,0,0,
0,0,0,
0,0,0,
0,0,0,
0,0,0,
0,0,0,
0,0,0,
0,0,0,
0,0,0,
0,0,0,
0,0,0,
0,0,0,
0,0,0,
0,0,0,
0,0,0,
0,0,0,
0,0,0,
0,0,0,
0,0,0,
0,0,0,
0,0,0,
0,0,0,
0,0,0,
0,0,0,
0,0,0,
0,0,0,
0,0,0,
0,0,0,
0,0,0,
0,0,0,
0,0,0,
0,0,0,
0,0,0,
0,0,0,
0,0,0,
0,0,0,
0,0,0,
0,0,0,
0,0,0,
0,0,0,
0,0,0,
0,0,0,
0,0,0,
0,0,0,
0,0,0,
0,0,0,
0,0,0,
0,0,0,
0,0,0,
0,0,0,
0,0,0,
0,0,0,
0,0,0,
0,0,0,
0,0,0,
0,0,0,
0,0,0,
0,0,0,
0,0,0,
0,0,0,
0,0,0,
0,0,0,
0,0,0,
0,0,0,
0,0,0,
0,0,0,
0,0,0,
0,0,0,
0,0,0,
0,0,0,
0,0,0,
0,0,0,
0,0,0,
0,0,0,
0,0,0,
0,0,0,
0,0,0,
0,0,0,
0,0,0,
0,0,0,
0,0,0,
0,0,0,
0,0,0,
0,0,0,
0,0,0,
0,0,0,
0,0,0,
0,0,0,
0,0,0,
0,0,0,
0,0,0,
0,0,0,
0,0,0,
0,0,0,
0,0,0,
0,0,0,
0,0,0,
0,0,0,
0,0,0,
0,0,0,
0,0,0,
0,0,0,
0,0,0,
0,0,0,
0,0,0,
0,0,0,
0,0,0,
0,0,0,
0,0,0,
0,0,0,
0,0,0,
0,0,0,
0,0,0,
0,0,0,
0,0,0,
0,0,0,
0,0,0,
0,0,0,
0,0,0,
0,0,0,
0,0,0,
0,0,0,
0,0,0,
0,0,0,
0,0,0,
0,0,0,
0,0,0,
0,0,0,
0,0,0,
0,0,0,
0,0,0,
0,0,0,
0,0,0,
0,0,0,
0,0,0,
0,0,0,
0,0,0,
0,0,0,
0,0,0,
0,0,0,
0,0,0,
0,0,0,
0,0,0,
0,0,0,
0,0,0,
0,0,0,
0,0,0,
0,0,0,
0,0,0,
0,0,0,
0,0,0,
0,0,0,
0,0,0,
0,0,0,
0,0,0,
0,0,0,
0,0,0,
0,0,0,
0,0,0,
0,0,0,
0,0,0,
0,0,0,
0,0,0,
0,0,0,
0,0,0,
0,0,0,
0,0,0,
0,0,0,
0,0,0,
0,0,0,
0,0,0,
0,0,0,
0,0,0,
0,0,0,
0,0,0,
0,0,0,
0,0,0,
0,0,0,
0,0,0,
0,0,0,
0,0,0,
0,0,0,
0,0,0,
0,0,0,
320,0,0,
1456,0,0,
2272,8,0,
2976,32,0,
3848,32,0,
5528,72,0,
7672,72,16,
11.37K,240,8,
13.78K,192,8,
0,0,0,
0,0,0,
0,0,0,
352,0,0,
1560,32,0,
2264,16,0,
2592,80,0,
3776,48,0,
5832,48,0,
7664,112,0,
11.26K,144,0,
13.9K,256,16,
0,0,0,
0,0,0,
16,0,0,
352,8,0,
1616,8,0,
2168,16,0,
2952,32,0,
3520,24,0,
5408,40,0,
7688,72,0,
11.06K,192,16,
13.94K,176,0,
0,0,0,
0,0,0,
8,0,0,
352,0,0,
1696,8,0,
2288,0,0,
2760,8,0,
3840,16,0,
5560,40,0,
7904,80,8,
11.21K,184,8,
13.38K,264,16,
0,0,0,
0,0,0,
16,0,0,
400,0,0,
1576,8,0,
2104,16,0,
2608,16,0,
3208,8,0,
4944,56,8,
6984,104,8,
9760,120,8,
12.13K,184,0,
0,0,0,
0,0,0,
8,0,0,
312,0,0,
1216,0,0,
1720,16,0,
2032,24,0,
2632,24,0,
4008,56,8,
5576,48,0,
7760,136,16,
9536,216,8,
0,0,0,
0,0,0,
0,0,0,
264,0,0,
968,8,0,
1216,8,0,
1720,16,0,
2040,8,0,
2952,16,0,
3992,72,8,
5200,160,16,
6896,176,16,
0,0,0,
0,0,0,
0,0,0,
0,0,0,
88,0,0,
296,0,0,
408,0,0,
528,16,0,
712,0,0,
1008,32,0,
1440,32,0,
2168,56,0,
2784,56,8,
0,0,0,
0,0,0,
0,0,0,
104,0,0,
328,0,0,
400,0,0,
608,0,0,
768,8,0,
1032,0,0,
1576,16,0,
2216,32,0,
2576,40,0,
0,0,0,
0,0,0,
0,0,0,
72,0,0,
296,0,0,
528,0,0,
576,16,0,
776,8,0,
1120,0,0,
1408,0,0,
2240,16,8,
2768,16,0,
0,0,0,
0,0,0,
0,0,0,
96,0,0,
280,8,0,
384,0,0,
672,0,0,
792,0,0,
1024,0,0,
1376,8,0,
2168,32,0,
2672,32,8,
0,0,0,
0,0,0,
0,0,0,
0,0,0,
0,0,0,
0,0,0,
0,0,0,
0,0,0,
0,0,0,
0,0,0,
0,0,0,
0,0,0,
0,0,0,
0,0,0,
0,0,0,
0,0,0,
0,0,0,
0,0,0,
0,0,0,
0,0,0,
0,0,0,
0,0,0,
0,0,0,
0,0,0,
0,0,0,
0,0,0,
0,0,0,
0,0,0,
0,0,0,
0,0,0,
0,0,0,
0,0,0,
0,0,0,
0,0,0,
0,0,0,
0,0,0,
0,0,0,
0,0,0,
0,0,0,
0,0,0,
128,0,0,
816,0,0,
1152,8,0,
1776,0,0,
2176,0,0,
3560,16,0,
5600,40,0,
8936,64,0,
11.92K,88,0,
0,0,0,
0,0,0,
0,0,0,
152,0,0,
712,0,0,
976,0,0,
1712,8,0,
2056,8,0,
3520,24,0,
5240,0,0,
8648,88,0,
11.36K,112,0,
0,0,0,
0,0,0,
0,0,0,
64,0,0,
688,0,0,
944,8,0,
1104,0,0,
1568,0,0,
2904,0,0,
4840,32,0,
8336,56,0,
10.48K,104,0,
0,0,0,
0,0,0,
0,0,0,
32,0,0,
320,0,0,
448,0,0,
720,8,0,
1176,8,0,
1880,0,0,
3312,8,0,
5424,32,0,
7800,56,0,
0,0,0,
0,0,0,
0,0,0,
32,0,0,
272,0,0,
424,0,0,
656,0,0,
944,8,0,
1824,0,0,
2872,16,0,
5120,16,0,
6624,8,0,
0,0,0,
0,0,0,
0,0,0,
8,0,0,
224,0,0,
192,0,0,
392,0,0,
584,0,0,
936,0,0,
1544,0,0,
2616,0,0,
3528,24,0,
0,0,0,
0,0,0,
0,0,0,
16,0,0,
104,0,0,
112,0,0,
312,0,0,
296,0,0,
736,0,0,
1080,8,0,
1584,0,0,
2368,0,0,
0,0,0,
0,0,0,
0,0,0,
0,0,0,
320,0,0,
1880,0,0,
2568,8,0,
3592,24,0,
4752,56,0,
7880,32,8,
11K,88,0,
17.38K,144,0,
21.53K,256,8,
0,0,0,
0,0,0,
0,0,0,
168,0,0,
1152,0,0,
1888,8,0,
2456,16,0,
3256,24,0,
5248,32,0,
7616,32,0,
11.94K,144,0,
15.2K,184,0,
0,0,0,
0,0,0,
0,0,0,
232,0,0,
1056,8,0,
1592,0,0,
2272,24,0,
2952,16,0,
4688,32,0,
6248,16,0,
10.49K,136,0,
13.09K,112,8,
0,0,0,
0,0,0,
0,0,0,
16,0,0,
152,0,0,
288,0,0,
392,0,0,
664,0,0,
856,0,0,
1520,0,0,
2320,8,0,
3232,8,0,
0,0,0,
0,0,0,
0,0,0,
8,0,0,
120,0,0,
192,0,0,
232,0,0,
264,0,0,
496,0,0,
712,0,0,
1112,0,0,
1440,24,0,
0,0,0,
0,0,0,
0,0,0,
0,0,0,
0,0,0,
0,0,0,
0,0,0,
0,0,0,
8,0,0,
8,0,0,
72,0,0,
64,0,0,
0,0,0,
0,0,0,
0,0,0,
0,0,0,
0,0,0,
0,0,0,
0,0,0,
0,0,0,
0,0,0,
0,0,0,
8,0,0,
48,0,0,
0,0,0,
0,0,0,
8,0,0,
40,0,0,
776,8,0,
2920,40,0,
3864,64,8,
4944,64,8,
6672,72,0,
9936,112,0,
13.91K,192,32,
20.99K,344,8,
27.7K,448,32,
0,0,0,
8,0,0,
56,0,0,
768,0,0,
2736,32,0,
3896,32,16,
4880,56,0,
6336,80,8,
9552,104,16,
13.3K,184,0,
20.68K,288,32,
26.19K,456,56,
0,0,0,
16,0,0,
72,0,0,
664,8,0,
2704,32,0,
3720,56,0,
4800,32,0,
6320,80,8,
9264,112,16,
13.34K,208,24,
20.1K,256,24,
24.9K,384,56,
0,0,0,
8,0,0,
64,0,0,
664,24,0,
2336,32,0,
2768,40,0,
3792,56,8,
4656,64,8,
6800,104,8,
9592,112,24,
14.23K,296,24,
18.23K,344,56,
0,0,0,
0,0,0,
0,0,0,
56,0,0,
488,0,0,
688,0,0,
928,8,0,
1296,0,0,
2184,16,0,
2960,16,0,
4816,56,0,
6400,24,0,
0,0,0,
0,0,0,
0,0,0,
48,0,0,
448,0,0,
536,0,0,
736,0,0,
1016,0,0,
1608,0,0,
2488,24,0,
3752,24,0,
5128,40,0,
0,0,0,
0,0,0,
0,0,0,
0,0,0,
0,0,0,
0,0,0,
0,0,0,
0,0,0,
0,0,0,
0,0,0,
0,0,0,
0,0,0,
0,0,0,
0,0,0,
0,0,0,
8,0,0,
1328,0,0,
6552,8,0,
9680,16,0,
13.21K,104,8,
17.65K,80,0,
28.29K,136,0,
40.92K,312,0,
65.82K,600,24,
85.07K,920,48,
0,0,0,
0,0,0,
16,0,0,
1168,0,0,
5448,8,0,
8056,32,0,
10.72K,72,0,
14.25K,80,0,
23.1K,184,0,
32.87K,336,0,
52.52K,520,24,
68.02K,712,8,
0,0,0,
0,0,0,
24,0,0,
1144,8,0,
5536,16,0,
7880,8,0,
10.84K,88,8,
14.67K,112,0,
22.78K,128,0,
32.28K,320,0,
52.23K,440,24,
65.92K,808,24,
0,0,0,
0,0,0,
8,0,0,
1000,0,0,
4512,0,0,
6480,16,0,
8512,32,0,
11.59K,64,0,
18.13K,152,0,
25.74K,336,16,
40.86K,456,0,
52.02K,680,24,
0,0,0,
0,0,0,
0,0,0,
96,0,0,
648,0,0,
1008,0,0,
1224,16,0,
1776,0,0,
3088,16,0,
4120,32,0,
6992,48,0,
8872,80,0,
0,0,0,
0,0,0,
0,0,0,
32,0,0,
192,8,0,
344,0,0,
608,0,0,
792,0,0,
1280,0,0,
1864,8,0,
3008,40,0,
3768,40,0,
0,0,0,
0,0,0,
0,0,0,
32,0,0,
112,0,0,
152,0,0,
392,0,0,
464,0,0,
536,0,0,
848,0,0,
1296,8,0,
1592,24,0,
0,0,0,
360,8,0,
2368,32,0,
8392,312,8,
27.67K,1768,304,
44.84K,3416,880,
49.03K,3896,1056,
53.32K,4520,1320,
57.46K,5192,1552,
64.38K,6200,1984,
71.6K,7632,2680,
78.91K,9160,3736,
84.17K,9848,4232,
240,0,0,
2288,80,0,
7776,296,16,
26.21K,1408,288,
42.09K,3144,744,
45.91K,3840,928,
50.41K,4320,1232,
53.74K,4912,1496,
60.09K,5856,2104,
66.31K,7120,2640,
72.94K,8552,3384,
78.22K,9224,4056,
264,0,0,
2368,40,0,
7776,240,24,
25.81K,1440,264,
40.69K,3032,736,
44.87K,3648,976,
48.64K,4264,1240,
52.06K,4616,1432,
57.87K,5776,1856,
64.34K,6768,2424,
70.59K,8240,3176,
75.02K,8800,3680,
520,0,0,
3568,96,0,
10.6K,408,40,
33.08K,2024,600,
50.33K,4120,1304,
56.1K,4960,1528,
60.55K,5456,1792,
64.86K,5928,2176,
73.07K,7592,2880,
80.07K,8760,3496,
89.41K,10.56K,4576,
94.34K,11.29K,5456,
32,0,0,
992,0,0,
4328,96,8,
14.67K,752,88,
23.23K,1704,344,
25.48K,1976,424,
27.95K,2344,624,
29.61K,2736,632,
32.13K,3192,904,
35K,3848,1320,
37.9K,4824,1768,
40.04K,5184,2208,
0,0,0,
312,0,0,
1744,0,0,
7888,360,40,
12.53K,752,112,
13.99K,1056,152,
15.1K,1144,192,
15.98K,1392,264,
17.97K,1768,416,
19.39K,2056,520,
21.34K,2472,768,
22.14K,2704,1024,
0,0,0,
8,0,0,
152,0,0,
960,48,0,
1960,120,8,
2136,104,8,
2336,144,16,
2464,120,0,
2544,160,24,
3264,264,24,
3600,328,72,
3368,336,88,
0,0,0,
0,0,0,
16,0,0,
64,0,0,
864,8,0,
1744,80,0,
2256,56,0,
2368,64,8,
2752,88,8,
3400,128,8,
3848,200,16,
4912,312,40,
5320,312,56,
0,0,0,
8,0,0,
48,0,0,
736,8,0,
1728,32,8,
1952,56,16,
2120,96,16,
2536,88,0,
2904,160,16,
3480,208,0,
4056,248,64,
4472,328,48,
0,0,0,
0,0,0,
56,0,0,
672,8,0,
1592,32,0,
1784,24,0,
2064,56,8,
2200,88,8,
2632,128,16,
2968,128,24,
3488,240,48,
3608,296,48,
0,0,0,
80,0,0,
424,0,0,
1776,72,0,
3184,168,16,
3576,232,56,
3768,224,48,
4104,296,72,
4384,432,80,
5064,488,80,
5552,552,160,
5880,600,208,
0,0,0,
0,0,0,
0,0,0,
0,0,0,
0,0,0,
0,0,0,
0,0,0,
0,0,0,
0,0,0,
0,0,0,
0,0,0,
0,0,0,
0,0,0,
0,0,0,
0,0,0,
0,0,0,
0,0,0,
0,0,0,
0,0,0,
0,0,0,
0,0,0,
0,0,0,
0,0,0,
0,0,0,
0,0,0,
0,0,0,
0,0,0,
0,0,0,
0,0,0,
0,0,0,
0,0,0,
0,0,0,
0,0,0,
0,0,0,
0,0,0,
0,0,0,
0,0,0,
40,0,0,
680,0,0,
3104,72,0,
13.17K,648,24,
23.28K,1544,112,
25.66K,1896,240,
29.06K,2200,240,
31.97K,2464,432,
35.99K,3168,648,
40.79K,3976,792,
47.02K,4856,1200,
50.69K,5360,1512,
16,0,0,
448,0,0,
2576,64,0,
11.55K,408,0,
20.19K,1240,152,
22.6K,1608,152,
25.01K,1800,264,
26.86K,2008,320,
31.32K,2720,480,
34.96K,3320,712,
40.08K,4112,984,
42.61K,4480,1224,
0,0,0,
464,0,0,
2280,48,0,
10.44K,528,24,
18.17K,1200,88,
20.54K,1336,96,
22.66K,1752,184,
24.58K,2024,296,
28.3K,2344,440,
31.87K,2904,632,
36.17K,3872,904,
39.07K,4360,1112,
40,0,0,
656,0,0,
2672,80,0,
9920,616,0,
16.59K,1192,200,
17.86K,1424,320,
20.22K,1632,312,
21.66K,1872,352,
24.73K,2304,488,
27.26K,2912,640,
30.63K,3496,1032,
32.26K,3872,1384,
8,0,0,
56,0,0,
840,0,0,
3824,144,0,
6872,392,0,
7624,472,16,
8376,568,48,
9104,656,48,
9912,912,120,
11.3K,1144,160,
12.82K,1344,256,
13.22K,1424,408,
0,0,0,
0,0,0,
240,0,0,
1816,24,0,
3328,120,8,
3672,240,0,
4208,304,0,
4552,320,40,
5224,400,40,
5568,552,32,
6400,648,72,
6744,672,88,
0,0,0,
16,0,0,
80,0,0,
440,8,0,
1032,40,0,
1224,24,0,
1288,64,0,
1464,96,0,
1800,120,32,
2016,144,16,
2288,216,24,
2480,208,24,
0,0,0,
24,0,0,
888,8,0,
4384,72,0,
17.77K,896,32,
28.79K,2008,248,
31.84K,2624,456,
35.02K,3040,408,
37.34K,3336,648,
42.19K,4176,928,
46.77K,4952,1256,
52.56K,6024,1960,
56.14K,6760,2176,
8,0,0,
296,0,0,
1472,8,0,
6512,376,8,
11.55K,736,56,
12.98K,968,144,
14.18K,1056,104,
15.6K,1336,120,
17.97K,1600,328,
20.15K,1888,440,
22.89K,2552,680,
24.45K,2592,800,
0,0,0,
208,8,0,
976,16,0,
3976,176,0,
6592,464,32,
7496,576,72,
8064,632,96,
9088,720,104,
10.24K,912,136,
11.68K,1088,240,
13.13K,1392,384,
14.27K,1440,504,
0,0,0,
0,0,0,
56,0,0,
408,16,0,
672,56,0,
736,72,0,
768,40,0,
768,72,8,
880,112,8,
936,120,24,
1056,144,56,
1104,184,40,
0,0,0,
24,0,0,
96,0,0,
416,24,0,
696,56,0,
744,64,8,
760,64,8,
848,88,0,
936,136,16,
992,160,32,
936,136,40,
1096,112,32,
0,0,0,
0,0,0,
0,0,0,
0,0,0,
0,0,0,
0,0,0,
0,0,0,
0,0,0,
0,0,0,
0,0,0,
0,0,0,
0,0,0,
0,0,0,
0,0,0,
0,0,0,
0,0,0,
0,0,0,
0,0,0,
0,0,0,
0,0,0,
0,0,0,
0,0,0,
0,0,0,
0,0,0,
0,0,0,
336,0,0,
3968,72,16,
18.14K,440,8,
73.91K,3400,344,
129.6K,8280,1160,
145.5K,9728,1848,
161.8K,11.63K,2296,
175.7K,13.14K,2704,
204.4K,17.22K,4168,
230.5K,20.54K,5144,
264.8K,25.27K,7480,
286.6K,28.84K,9320,
224,0,0,
3240,64,0,
14.32K,320,8,
62.47K,2792,232,
109.1K,6712,968,
121.8K,7920,1304,
134.8K,9544,1728,
147.4K,10.87K,2096,
171.3K,13.82K,3152,
192.2K,17.06K,4520,
222.5K,20.87K,6104,
238K,23.94K,7568,
216,0,0,
2856,32,0,
12.26K,320,8,
53.78K,2448,280,
93.25K,5808,816,
104.7K,6968,1112,
115.9K,8368,1528,
127.3K,9744,1904,
145.8K,12.33K,2888,
163.4K,14.92K,3536,
186.4K,18.79K,5296,
200.3K,21.05K,6528,
40,0,0,
1256,16,0,
6288,104,0,
32.1K,1280,48,
58.51K,2984,368,
63.72K,3792,432,
73.64K,4472,576,
78.78K,5416,816,
91.69K,6952,1296,
102.3K,8208,1704,
117.2K,10.82K,2632,
124.9K,12.46K,3120,
0,0,0,
72,0,0,
768,0,0,
4664,160,0,
8160,320,32,
9896,488,16,
10.64K,672,24,
11.66K,752,88,
13.2K,1040,128,
15.18K,1240,200,
16.81K,1616,272,
18.35K,1864,352,
0,0,0,
112,0,0,
424,8,0,
1952,72,0,
3008,248,8,
3312,232,24,
3448,288,40,
3952,360,24,
4360,408,64,
4808,552,88,
5256,680,168,
5712,624,256,
0,0,0,
0,0,0,
0,0,0,
0,0,0,
8,0,0,
8,0,0,
0,0,0,
8,0,0,
16,0,0,
32,0,0,
64,0,0,
96,0,0,
0,0,0,
352,0,0,
4992,32,0,
24.73K,608,8,
114.1K,5032,472,
212.6K,12.13K,1608,
243.3K,14.47K,2072,
274.1K,16.92K,2832,
301.1K,19.96K,3424,
358K,26.3K,4944,
407.8K,32.25K,7080,
480.6K,40.7K,9832,
524.4K,46.73K,12.37K,
240,0,0,
3784,32,0,
17.96K,480,0,
81.62K,3280,264,
148.1K,8608,1344,
170.9K,10.41K,1664,
190.2K,12.54K,2216,
209.5K,14.38K,2472,
246.3K,18.54K,3832,
279.5K,22.99K,5336,
325.5K,29.03K,7328,
350.8K,32.76K,9776,
216,0,0,
3320,48,0,
16.48K,400,32,
72.81K,3328,344,
130.3K,7736,976,
148.2K,9368,1336,
164.6K,11.25K,1824,
180.8K,13.06K,2216,
211.8K,16.44K,3384,
238.5K,20.16K,4720,
275K,25.75K,6480,
297.7K,29.19K,8344,
160,0,0,
1928,24,0,
9152,216,8,
42.73K,1576,192,
75.98K,4160,600,
87.24K,5176,856,
96.28K,6280,960,
106.4K,7680,1352,
122.7K,9848,1928,
137.1K,11.9K,2608,
156.7K,14.85K,3752,
166.6K,17.51K,4952,
0,0,0,
144,0,0,
520,0,0,
2904,112,0,
5312,344,32,
6168,440,24,
6776,400,56,
7520,536,88,
8432,624,120,
9288,776,184,
10.5K,976,240,
11.56K,1232,256,
0,0,0,
0,0,0,
136,0,0,
800,56,0,
1664,56,0,
2008,96,8,
2224,112,8,
2328,160,8,
2664,232,24,
3104,288,32,
3608,376,40,
3624,368,56,
0,0,0,
0,0,0,
16,0,0,
160,0,0,
312,8,0,
288,24,0,
392,24,0,
440,16,0,
512,32,0,
528,80,0,
552,56,0,
584,56,0,
0,0,0,
0,0,0,
28,0,0,
260,0,0,
1892,44,8,
4420,164,8,
5124,164,16,
6224,188,24,
6824,248,52,
8664,388,60,
10.4K,492,116,
12.52K,680,112,
14.18K,824,116,
0,0,0,
24,0,0,
256,0,0,
2144,40,4,
4444,120,4,
5284,232,28,
6324,212,24,
6960,236,24,
8768,440,52,
10.14K,484,72,
12.52K,648,120,
13.74K,816,152,
0,0,0,
28,0,0,
216,8,0,
2040,28,0,
4332,124,12,
5168,136,24,
6072,240,28,
6948,308,32,
8768,348,44,
9800,492,88,
11.88K,676,116,
13.29K,796,172,
0,0,0,
28,0,0,
284,8,0,
1968,48,4,
4380,144,16,
4960,176,16,
6008,188,44,
6684,268,32,
7656,340,52,
9092,456,68,
10.88K,692,84,
12.08K,788,164,
0,0,0,
32,0,0,
280,4,0,
1716,36,0,
3544,140,8,
4084,124,12,
4800,168,4,
5440,252,36,
6460,368,52,
7256,464,48,
8528,548,96,
9148,716,140,
0,0,0,
28,0,0,
192,4,0,
1348,32,8,
2760,104,16,
3264,100,20,
3620,172,24,
4140,188,28,
4936,240,20,
5560,312,40,
6552,492,100,
6828,500,132,
8,0,0,
32,0,0,
136,4,0,
944,24,0,
1676,56,16,
2084,88,8,
2240,124,28,
2468,172,48,
2896,216,16,
3368,256,28,
3920,280,88,
4156,364,84,
0,0,0,
0,0,0,
4,0,0,
36,4,0,
412,20,0,
868,40,0,
1140,36,4,
1272,36,8,
1516,60,4,
1776,68,12,
2304,88,8,
2712,120,24,
3100,160,36,
0,0,0,
4,0,0,
52,0,0,
376,20,0,
828,32,12,
980,28,0,
1224,36,0,
1264,36,4,
1648,88,8,
2000,88,12,
2524,136,28,
2764,172,32,
0,0,0,
12,0,0,
64,0,0,
364,8,0,
824,32,0,
1020,32,8,
1184,44,8,
1312,36,16,
1656,80,12,
1936,116,24,
2420,132,32,
2624,176,48,
0,0,0,
0,0,0,
52,0,0,
404,12,4,
868,28,8,
1016,36,0,
1104,44,4,
1276,48,4,
1712,76,12,
1872,120,16,
2472,104,36,
2636,180,20,
0,0,0,
0,0,0,
0,0,0,
0,0,0,
0,0,0,
0,0,0,
0,0,0,
0,0,0,
0,0,0,
0,0,0,
0,0,0,
0,0,0,
0,0,0,
0,0,0,
0,0,0,
0,0,0,
0,0,0,
0,0,0,
0,0,0,
0,0,0,
0,0,0,
0,0,0,
0,0,0,
0,0,0,
0,0,0,
0,0,0,
0,0,0,
0,0,0,
0,0,0,
0,0,0,
0,0,0,
0,0,0,
0,0,0,
0,0,0,
0,0,0,
0,0,0,
0,0,0,
0,0,0,
4,0,0,
168,0,0,
1728,8,0,
4860,92,12,
6172,128,4,
7284,140,12,
8752,180,20,
11.68K,360,28,
14.05K,428,48,
17.7K,680,72,
20.28K,792,100,
0,0,0,
12,0,0,
116,0,0,
1596,4,4,
4600,68,12,
6256,104,12,
7220,152,12,
8788,196,24,
10.94K,304,44,
13.75K,400,60,
17.35K,612,44,
20.33K,852,92,
0,0,0,
12,0,0,
132,0,0,
1560,20,0,
4480,96,0,
5552,76,4,
6720,136,20,
8084,200,12,
10.76K,300,24,
13.26K,372,32,
16.83K,640,56,
18.95K,800,48,
0,0,0,
4,0,0,
76,0,0,
1096,8,0,
3468,60,0,
4464,72,4,
5536,68,8,
6588,120,16,
8916,164,24,
10.78K,264,12,
14.22K,436,32,
16.15K,536,88,
0,0,0,
4,0,0,
40,0,0,
1008,8,0,
2928,44,8,
3724,48,8,
4688,84,0,
5452,72,8,
7120,148,8,
8916,272,8,
11.18K,420,32,
12.6K,436,48,
0,0,0,
0,0,0,
36,0,0,
496,0,0,
1768,28,0,
2188,20,8,
2624,20,8,
2944,76,0,
3964,76,8,
4840,144,12,
6488,256,16,
7240,300,32,
0,0,0,
0,0,0,
20,0,0,
376,0,0,
956,0,0,
1268,20,0,
1444,32,0,
1788,48,0,
2352,60,4,
2652,96,16,
3396,132,8,
3744,120,16,
0,0,0,
0,0,0,
16,0,0,
280,0,0,
3316,56,0,
8116,204,40,
10.13K,312,28,
11.9K,308,36,
13.91K,404,28,
17.46K,668,76,
21.27K,844,100,
26.86K,1084,140,
30.64K,1436,216,
0,0,0,
28,0,0,
148,0,0,
2368,20,4,
6100,140,12,
6832,172,32,
8468,228,12,
9684,284,16,
12.36K,364,40,
14.78K,588,68,
19.02K,776,92,
21.74K,1040,200,
0,0,0,
20,0,0,
172,0,0,
1952,24,0,
4716,140,16,
5804,124,16,
6964,168,12,
8252,272,28,
10.17K,348,60,
12.81K,472,60,
15.79K,728,104,
17.58K,784,152,
0,0,0,
8,0,0,
24,0,0,
480,8,0,
1376,24,4,
1864,28,0,
2420,40,0,
2740,56,4,
3728,76,4,
4616,100,0,
6048,188,28,
7304,232,32,
0,0,0,
0,0,0,
20,0,0,
224,0,0,
624,0,4,
712,4,0,
752,32,4,
944,28,4,
1220,32,8,
1468,52,8,
1816,96,12,
2012,96,16,
0,0,0,
0,0,0,
0,0,0,
20,0,0,
64,0,0,
88,0,0,
104,0,0,
100,0,0,
176,0,0,
180,0,0,
288,4,0,
380,8,0,
0,0,0,
0,0,0,
0,0,0,
0,0,0,
16,0,0,
24,0,0,
16,0,0,
28,0,0,
56,4,0,
48,4,0,
64,4,0,
76,4,0,
0,0,0,
4,0,0,
60,0,0,
444,12,0,
3968,56,0,
9996,236,20,
12.2K,276,32,
14.42K,400,60,
17.25K,520,64,
22.38K,720,100,
26.98K,1024,156,
35.61K,1356,232,
39.31K,1940,304,
8,0,0,
104,4,0,
392,8,0,
3760,72,8,
9080,244,28,
11.53K,268,20,
13.56K,384,36,
15.95K,504,52,
21.01K,680,92,
26.12K,964,160,
33.07K,1296,248,
37.6K,1592,308,
4,0,0,
64,0,0,
392,16,0,
3608,104,8,
9216,184,16,
10.8K,292,40,
13.06K,356,56,
15.08K,464,92,
19.88K,660,84,
24.18K,936,148,
30.86K,1300,228,
35.41K,1580,264,
16,0,0,
72,0,0,
404,0,4,
2564,32,12,
6300,152,20,
7864,180,48,
9664,248,40,
11.06K,420,52,
14.66K,436,100,
18.14K,724,112,
23.64K,904,216,
26.84K,1140,252,
0,0,0,
4,0,0,
80,0,0,
996,12,4,
2608,24,8,
3164,64,8,
3656,72,0,
4488,108,8,
5924,196,20,
7300,280,12,
8924,360,48,
9944,504,48,
0,0,0,
8,0,0,
88,4,0,
708,4,0,
1936,40,4,
2476,52,8,
2812,80,4,
3464,116,16,
4396,132,20,
5212,256,16,
6320,272,28,
7148,396,40,
0,0,0,
0,0,0,
0,0,0,
0,0,0,
0,0,0,
0,0,0,
0,0,0,
0,0,0,
0,0,0,
0,0,0,
0,0,0,
8,0,0,
0,0,0,
4,0,0,
140,0,0,
1208,8,0,
12.98K,204,8,
35.44K,632,60,
44.24K,988,104,
53.77K,1120,104,
62.99K,1580,104,
84.56K,2336,228,
106K,3220,380,
138.1K,4956,644,
161.7K,6080,868,
4,0,0,
128,0,0,
984,4,0,
10.21K,152,4,
26.94K,488,60,
34.24K,704,80,
41.38K,1060,124,
48.99K,1188,160,
64.09K,1868,224,
80.15K,2348,396,
104.1K,3828,520,
119.8K,4776,644,
0,0,0,
76,0,4,
992,0,0,
9816,140,20,
26.46K,564,52,
32.7K,740,96,
39.64K,956,84,
47.27K,1156,120,
61.96K,1844,276,
77.86K,2352,336,
100.5K,3676,544,
115.5K,4724,624,
0,0,0,
120,4,0,
880,4,0,
7564,144,8,
19.99K,436,36,
24.98K,556,48,
30.1K,676,68,
35.09K,1000,104,
45.83K,1320,212,
58.05K,1896,252,
73.7K,2924,436,
84.62K,3524,588,
0,0,0,
12,0,0,
100,0,0,
1376,12,0,
3620,68,4,
4296,100,4,
5168,132,8,
5744,160,16,
7508,228,28,
8888,364,36,
11.2K,480,48,
12.35K,552,68,
0,0,0,
4,0,0,
44,4,0,
524,4,0,
1452,20,4,
1708,64,12,
2012,48,4,
2320,68,4,
2808,76,12,
3436,100,24,
3936,208,24,
4556,240,40,
0,0,0,
4,0,0,
12,0,0,
228,0,0,
572,8,8,
620,12,0,
632,44,4,
732,44,8,
996,36,12,
1080,56,12,
1124,68,12,
1264,108,8,
0,0,0,
724,12,0,
2676,180,20,
5052,420,120,
8288,1092,604,
9404,1696,1036,
9728,1756,1108,
10.29K,1904,1224,
10.33K,2052,1492,
10.47K,2200,1688,
10.74K,2236,1832,
11.52K,2416,2256,
11.63K,2672,2464,
784,32,0,
2564,128,16,
4756,416,140,
8188,1088,512,
9316,1660,940,
9300,1632,1188,
9852,1812,1260,
10.07K,1848,1364,
10.28K,2144,1668,
10.59K,2232,1716,
10.85K,2308,2184,
10.84K,2584,2196,
788,24,0,
2380,168,32,
4624,412,96,
7824,1024,588,
9180,1704,932,
9368,1692,1056,
9532,1872,1120,
9804,1836,1368,
10.14K,2068,1592,
10.39K,2284,1844,
10.57K,2284,2176,
10.91K,2412,2256,
992,48,4,
2836,208,52,
4828,484,232,
8496,1208,668,
9992,1668,1052,
9980,1732,1132,
10.45K,1840,1344,
10.29K,2000,1448,
10.63K,2184,1752,
10.91K,2252,1876,
10.58K,2472,2120,
10.81K,2736,2320,
508,4,0,
1824,80,12,
3416,272,52,
5368,752,352,
6056,1100,684,
6236,1284,752,
6212,1292,768,
6372,1292,1000,
6796,1412,1244,
6636,1464,1312,
6784,1560,1500,
6888,1680,1584,
236,0,0,
1084,44,0,
2232,172,44,
4140,540,160,
4872,776,348,
4924,864,432,
5116,1000,536,
5088,956,624,
5320,940,712,
5488,1212,824,
5512,1220,1036,
5856,1288,1088,
12,0,0,
196,0,0,
644,8,4,
1876,124,16,
2400,268,72,
2560,320,80,
2712,308,100,
2856,380,140,
3056,488,200,
3080,480,184,
3312,520,300,
3476,576,364,
0,0,0,
12,0,0,
100,0,0,
328,0,0,
944,52,16,
1424,116,40,
1532,140,40,
1724,152,56,
1812,184,60,
1856,196,44,
2204,280,84,
2356,300,176,
2624,296,168,
16,0,0,
88,0,0,
316,8,0,
880,44,8,
1028,124,20,
1060,120,28,
1100,140,64,
1020,168,64,
1180,192,76,
1148,224,96,
1144,208,132,
1164,224,172,
8,0,0,
72,4,0,
300,12,0,
756,52,8,
756,92,28,
768,132,36,
776,188,32,
752,168,76,
788,188,60,
848,200,96,
788,208,120,
724,216,156,
36,0,0,
224,4,0,
560,28,0,
980,100,36,
940,184,112,
996,196,132,
1004,252,112,
1008,228,124,
1028,240,184,
984,220,192,
1020,300,244,
1016,304,288,
0,0,0,
0,0,0,
0,0,0,
0,0,0,
0,0,0,
0,0,0,
0,0,0,
0,0,0,
0,0,0,
0,0,0,
0,0,0,
0,0,0,
0,0,0,
0,0,0,
0,0,0,
0,0,0,
0,0,0,
0,0,0,
0,0,0,
0,0,0,
0,0,0,
0,0,0,
0,0,0,
0,0,0,
0,0,0,
0,0,0,
0,0,0,
0,0,0,
0,0,0,
0,0,0,
0,0,0,
0,0,0,
0,0,0,
0,0,0,
0,0,0,
0,0,0,
0,0,0,
244,4,0,
1412,76,0,
3128,244,12,
6248,716,272,
7728,1080,632,
8304,1216,608,
8612,1212,680,
8776,1360,780,
9468,1548,888,
10.01K,1640,1140,
10.64K,1984,1328,
10.9K,2068,1460,
232,4,0,
1184,48,0,
2620,192,16,
5304,664,176,
6688,936,428,
7096,1096,532,
7520,1184,624,
8012,1256,668,
8368,1356,824,
8904,1580,872,
9204,1612,1280,
9652,1740,1100,
224,4,0,
1224,44,4,
2492,176,16,
5184,576,184,
6756,932,404,
7184,952,572,
7516,1120,596,
7844,1184,656,
8404,1348,776,
8684,1440,952,
9280,1536,1164,
9576,1720,1260,
216,0,0,
976,56,0,
1796,136,44,
3572,444,232,
4252,672,340,
4496,696,412,
4504,768,488,
4544,864,520,
4804,924,588,
5172,1000,764,
5280,1140,752,
5480,1088,896,
76,0,0,
508,12,0,
1148,76,8,
2564,248,56,
3244,436,156,
3600,508,192,
3636,524,220,
3960,580,308,
4252,644,380,
4396,732,412,
4612,848,532,
4756,896,604,
24,0,0,
196,8,0,
716,8,0,
1632,164,28,
2152,268,84,
2324,332,104,
2452,332,116,
2508,392,132,
2728,408,192,
2936,444,312,
3272,632,300,
3372,560,380,
12,0,0,
100,8,0,
332,4,0,
1008,88,12,
1416,144,44,
1572,200,52,
1788,180,48,
1888,168,72,
2140,232,80,
2300,276,108,
2568,316,128,
2592,332,156,
0,0,0,
492,0,0,
2172,84,16,
4204,296,44,
6140,880,356,
6948,1352,780,
6812,1376,904,
7348,1480,992,
7492,1520,1220,
8016,1644,1340,
8528,1700,1584,
8512,1804,1784,
8760,1932,2040,
156,4,0,
768,48,0,
1704,120,8,
3288,424,148,
3728,648,296,
3932,648,316,
3952,728,420,
4100,800,480,
4244,820,528,
4348,932,612,
4540,888,680,
4788,1024,796,
84,4,0,
516,16,0,
1248,88,4,
2436,256,76,
3140,416,200,
3176,500,188,
3424,548,216,
3392,612,304,
3664,652,316,
3664,696,408,
3948,708,528,
3760,860,540,
12,0,0,
56,0,0,
148,4,4,
184,24,16,
276,36,12,
444,52,16,
312,64,28,
532,56,40,
544,68,60,
628,92,56,
692,80,68,
680,76,60,
0,0,0,
68,0,0,
136,8,0,
244,28,8,
228,36,16,
276,44,20,
340,60,28,
272,28,48,
336,48,48,
304,40,32,
420,64,52,
352,64,88,
0,0,0,
0,0,0,
0,0,0,
0,0,0,
0,0,0,
0,0,0,
0,0,0,
0,0,0,
0,0,0,
0,0,0,
0,0,0,
0,0,0,
0,0,0,
0,0,0,
0,0,0,
0,0,0,
0,0,0,
0,0,0,
0,0,0,
0,0,0,
0,0,0,
0,0,0,
0,0,0,
0,0,0,
0,0,0,
1708,36,0,
7572,352,52,
15.79K,1160,192,
28.19K,3520,1360,
34.85K,5584,2748,
36.3K,6092,3292,
37.43K,6272,3852,
38.17K,6756,4276,
40.4K,7444,4872,
41.82K,7792,5884,
43.2K,8712,7072,
44.48K,8916,7620,
1416,40,0,
6460,224,36,
14.09K,976,144,
25.18K,3064,1252,
30.89K,4848,2292,
32.46K,5156,2756,
33.68K,5468,3196,
35.16K,6028,3696,
37.05K,6276,4256,
38.36K,7016,5152,
39.3K,7644,5980,
40.3K,7772,6752,
1320,24,4,
5980,244,20,
12.68K,980,144,
22.86K,2740,944,
28.25K,4320,2108,
29.6K,4820,2540,
30.36K,4916,2736,
31.48K,5360,3220,
33.4K,5916,3808,
34.7K,6400,4700,
36.11K,7008,5428,
37.52K,7360,6108,
608,20,0,
3616,112,12,
8600,400,64,
18.09K,1908,488,
21.6K,3404,1184,
22.52K,3268,1500,
23.94K,3840,1832,
23.53K,3896,1896,
24.75K,4400,2612,
25.84K,4764,3136,
27.17K,5340,3820,
28.12K,5456,4164,
72,4,0,
596,0,4,
1732,84,4,
4040,392,56,
5404,628,184,
5724,748,264,
6288,804,352,
6604,860,428,
7528,976,484,
7532,1208,660,
8164,1308,752,
8392,1368,720,
44,0,0,
264,20,0,
584,52,8,
1420,180,40,
2004,204,60,
2460,268,96,
2708,300,120,
2572,256,156,
2968,364,180,
3296,340,216,
3704,408,296,
3832,536,340,
0,0,0,
0,0,0,
0,0,0,
12,0,0,
48,0,0,
40,0,0,
56,0,0,
80,4,0,
80,0,0,
88,8,0,
96,0,0,
140,8,0,
0,0,0,
2376,32,8,
12.17K,464,48,
29.4K,1764,172,
61.84K,6372,1860,
79.31K,10.48K,4264,
83.46K,11.78K,5048,
86.79K,12.8K,5768,
89.61K,13.58K,6728,
95.34K,15.5K,8888,
99.36K,17.46K,10.25K,
104K,19.26K,12.93K,
107.3K,20.12K,14.37K,
1820,28,0,
8580,372,20,
20.58K,1104,240,
42.14K,4724,1496,
52.54K,7192,3104,
53.98K,8136,3648,
57.07K,8860,4236,
58.45K,9428,4976,
60.42K,10.32K,5948,
63.16K,11.69K,7056,
66.02K,12.6K,8852,
67K,13.28K,9692,
1560,56,0,
7688,324,8,
18.36K,1172,144,
37.27K,4240,1268,
47.07K,6812,2984,
49.34K,7072,3500,
50.69K,7768,3816,
52.17K,8248,4648,
54.96K,9400,5708,
57.68K,10.45K,6484,
60.26K,11.34K,7908,
61.2K,11.76K,8776,
964,16,4,
5008,228,12,
11.86K,644,148,
23.2K,2648,748,
28.24K,4436,1760,
30.64K,4860,2092,
29.9K,5064,2216,
32.46K,5272,2768,
33.74K,6112,3512,
34.58K,6488,3972,
35.43K,7628,5136,
36.42K,7812,5744,
60,4,0,
320,12,0,
1048,64,0,
2432,240,52,
3180,360,100,
3248,408,208,
3460,456,212,
3464,536,204,
3580,656,264,
3744,668,384,
3856,804,404,
3940,856,540,
16,0,0,
144,0,0,
372,4,16,
784,68,12,
952,120,24,
920,124,52,
932,192,56,
964,196,80,
980,176,88,
932,220,120,
888,204,148,
924,240,176,
0,0,0,
24,0,0,
140,4,0,
312,24,0,
304,48,12,
360,52,20,
332,52,24,
288,56,8,
312,80,20,
348,72,24,
360,96,36,
360,108,56,
0,0,0,
3093,319,233,
5246,753,467,
6767,1126,862,
8826,1859,1674,
9674,2103,2124,
10.01K,2243,2219,
10.2K,2235,2407,
10.23K,2251,2450,
10.69K,2494,2662,
10.76K,2445,2773,
11.32K,2574,2822,
11.31K,2608,3004,
3030,332,185,
5118,714,467,
6692,1142,805,
8465,1774,1537,
9323,2142,2043,
9627,2145,2210,
9675,2131,2258,
9821,2285,2320,
10.24K,2294,2579,
10.41K,2446,2749,
10.85K,2513,2874,
10.87K,2519,2989,
3036,346,204,
5107,682,431,
6666,1038,817,
8723,1728,1558,
9255,2029,2058,
9515,2137,2202,
9716,2112,2271,
9950,2254,2361,
10.3K,2292,2587,
10.36K,2362,2802,
10.85K,2417,2975,
10.88K,2640,3012,
3002,394,229,
5189,717,481,
6722,1142,904,
8159,1674,1583,
8570,2042,2155,
8450,2055,2165,
8616,2107,2272,
8708,2253,2477,
8759,2247,2570,
8669,2365,2775,
8885,2337,2968,
8904,2327,2984,
1985,249,116,
3363,477,282,
4297,735,566,
5287,1142,1152,
5344,1312,1410,
5714,1307,1494,
5568,1389,1615,
5654,1437,1636,
5684,1538,1733,
5880,1536,1785,
5892,1500,1817,
6017,1488,1911,
1396,118,80,
2500,325,189,
3513,527,347,
4406,888,782,
4676,1097,1048,
4842,1066,1055,
4870,1192,1212,
5041,1137,1242,
5011,1204,1321,
5069,1241,1490,
5082,1313,1488,
5086,1283,1590,
575,50,36,
1186,111,73,
1858,222,134,
2717,437,344,
3068,583,411,
3152,593,522,
3159,685,549,
3306,642,597,
3371,700,694,
3348,735,731,
3512,804,780,
3527,852,832,
0,0,0,
293,27,20,
603,77,38,
1117,130,84,
1760,249,184,
2097,354,256,
2223,369,295,
2338,386,311,
2338,394,358,
2581,416,383,
2622,510,401,
2730,534,452,
2806,524,490,
202,16,14,
425,52,26,
667,77,56,
905,145,134,
1046,226,192,
1054,219,172,
1059,228,202,
1105,244,225,
1106,215,248,
1177,251,306,
1169,283,300,
1158,275,329,
181,14,13,
338,37,23,
533,64,43,
668,131,100,
700,167,163,
690,160,150,
748,179,178,
741,166,165,
807,191,191,
804,196,201,
861,197,218,
878,195,235,
301,30,19,
548,75,41,
692,112,88,
779,167,162,
830,190,216,
771,214,198,
805,213,250,
784,216,264,
781,207,292,
835,215,295,
802,227,303,
833,241,296,
0,0,0,
0,0,0,
0,0,0,
0,0,0,
0,0,0,
0,0,0,
0,0,0,
0,0,0,
0,0,0,
0,0,0,
0,0,0,
0,0,0,
0,0,0,
0,0,0,
0,0,0,
0,0,0,
0,0,0,
0,0,0,
0,0,0,
0,0,0,
0,0,0,
0,0,0,
0,0,0,
0,0,0,
0,0,0,
0,0,0,
0,0,0,
0,0,0,
0,0,0,
0,0,0,
0,0,0,
0,0,0,
0,0,0,
0,0,0,
0,0,0,
0,0,0,
0,0,0,
2140,220,115,
4107,516,300,
6049,841,571,
8764,1499,1178,
10.07K,1955,1581,
10.37K,1993,1685,
10.52K,2118,1904,
10.73K,2197,2012,
11.2K,2383,2192,
11.29K,2476,2344,
11.51K,2495,2535,
11.69K,2623,2743,
1930,199,108,
3671,412,259,
5470,744,484,
7953,1371,1052,
9014,1786,1415,
9266,1720,1589,
9503,1925,1668,
9684,1952,1729,
10.03K,2106,2049,
10.18K,2231,2150,
10.44K,2378,2295,
10.6K,2436,2587,
1896,187,91,
3421,437,205,
5205,787,472,
7697,1334,992,
8787,1698,1361,
8976,1795,1488,
9516,1809,1615,
9386,1887,1670,
9802,2025,1894,
9834,2149,2017,
10.25K,2347,2152,
10.18K,2384,2350,
1274,167,66,
2234,322,171,
3371,534,370,
4731,856,714,
5374,1063,978,
5685,1121,1013,
5852,1170,1057,
5823,1194,1144,
6080,1234,1263,
6243,1340,1354,
6406,1398,1449,
6427,1487,1452,
879,96,47,
1721,201,109,
2682,356,236,
4081,716,519,
4672,877,699,
4922,924,752,
4960,952,873,
4968,989,867,
5346,1068,982,
5297,1127,1046,
5410,1151,1159,
5694,1252,1219,
574,60,24,
1169,143,47,
1797,240,122,
2909,480,337,
3515,581,475,
3749,620,489,
3862,705,527,
3941,716,583,
4036,781,634,
4278,788,728,
4316,816,820,
4405,882,879,
339,35,20,
757,76,41,
1290,136,88,
2231,311,204,
2804,465,317,
2889,469,315,
3006,472,370,
3080,546,398,
3194,533,442,
3255,609,498,
3432,672,570,
3459,744,587,
0,0,0,
2352,261,109,
4048,579,336,
5260,924,656,
6465,1411,1294,
7279,1549,1636,
7419,1641,1765,
7322,1699,1847,
7591,1754,1891,
7691,1802,2038,
7642,1877,2116,
7974,1928,2207,
7908,1922,2322,
1097,115,51,
2034,281,168,
2873,457,266,
3737,756,596,
4070,922,808,
4274,893,881,
4256,995,970,
4289,983,995,
4409,1028,1104,
4420,1107,1162,
4562,1124,1265,
4666,1096,1278,
828,88,42,
1590,206,111,
2292,343,246,
3215,621,442,
3395,747,637,
3620,782,685,
3626,800,709,
3598,807,776,
3832,885,870,
3894,869,927,
3908,981,954,
3879,965,988,
95,11,8,
220,27,24,
279,47,16,
277,46,41,
299,58,54,
493,88,83,
278,67,71,
499,117,98,
532,125,118,
549,101,111,
541,152,127,
502,137,130,
76,9,4,
150,19,12,
210,40,13,
297,56,47,
305,66,51,
319,66,71,
305,72,75,
279,72,64,
301,63,66,
343,66,85,
327,90,88,
342,72,94,
0,0,0,
0,0,0,
0,0,0,
0,0,0,
0,0,0,
0,0,0,
0,0,0,
0,0,0,
0,0,0,
0,0,0,
0,0,0,
0,0,0,
0,0,0,
0,0,0,
0,0,0,
0,0,0,
0,0,0,
0,0,0,
0,0,0,
0,0,0,
0,0,0,
0,0,0,
0,0,0,
0,0,0,
0,0,0,
10.06K,1101,581,
18.4K,2280,1394,
25.38K,3982,2671,
33.38K,6473,5510,
36.68K,7629,7400,
37.36K,7941,7706,
38.22K,8300,8121,
38.57K,8471,8679,
39.61K,8917,9322,
40.19K,9270,9847,
40.83K,9744,10.76K,
40.94K,10.15K,11.26K,
8727,1001,488,
16.56K,2053,1251,
23.11K,3540,2358,
30.91K,5937,4929,
34.51K,7080,6647,
34.96K,7271,7092,
35.26K,7749,7409,
35.91K,7886,7920,
36.7K,8480,8627,
37.18K,8547,9147,
38.11K,8949,9866,
38.38K,9128,10.36K,
7911,886,431,
14.8K,1815,1164,
20.41K,3096,2129,
27.76K,5183,4450,
30.98K,6525,5927,
31.94K,6740,6510,
32.08K,6990,6771,
32.84K,7162,7134,
33.28K,7542,7838,
33.78K,7603,8145,
34.57K,8137,8999,
35.08K,8382,9366,
5763,599,315,
10.8K,1391,739,
15.46K,2376,1466,
21.39K,3997,3189,
23.93K,4853,4616,
23.98K,5041,4790,
24.94K,5344,5128,
25.13K,5395,5356,
25.36K,5608,5795,
26.26K,5930,6032,
26.63K,6146,6575,
26.95K,6463,6948,
1367,158,72,
2798,326,203,
4308,576,361,
6764,1037,751,
7935,1389,1080,
8123,1459,1236,
8521,1532,1278,
8540,1649,1308,
8692,1742,1567,
8966,1914,1740,
9236,2027,1882,
9362,2063,2027,
591,52,33,
1252,125,64,
1974,236,142,
3338,478,317,
4117,643,474,
4224,691,526,
4340,703,562,
4486,721,610,
4641,820,708,
4728,886,737,
4948,1005,883,
5033,1052,902,
3,1,0,
19,1,0,
38,4,4,
75,10,6,
98,16,6,
91,12,10,
98,22,12,
101,14,11,
126,24,5,
114,17,12,
123,31,17,
106,17,17,
0,0,0,
19.39K,2009,1013,
37.77K,4637,2500,
54.57K,7870,5087,
76.27K,13.73K,10.68K,
85.79K,17.37K,14.98K,
87.58K,17.85K,16.02K,
89.43K,18.93K,17.34K,
90.99K,19.31K,18.34K,
93.03K,20.56K,20.05K,
95.98K,21.4K,21.66K,
97.43K,22.53K,23.76K,
99K,23.02K,24.85K,
13.02K,1428,734,
24.87K,3242,1851,
36.04K,5452,3390,
48.75K,9269,7293,
54.04K,11.13K,10.14K,
54.95K,11.84K,10.92K,
55.92K,12.32K,11.41K,
56.7K,12.75K,12.14K,
57.81K,13.4K,13.47K,
58.89K,13.59K,14.48K,
59.99K,14.46K,15.7K,
61.64K,14.69K,16.29K,
11.93K,1282,610,
22.71K,2815,1618,
32.05K,4895,3068,
44.22K,8141,6540,
48.73K,10.03K,9032,
49.67K,10.6K,9496,
50.66K,10.87K,10.31K,
51.35K,11.47K,10.93K,
52.82K,11.88K,11.95K,
53.52K,12.37K,12.87K,
54.58K,12.92K,14K,
55.52K,13.29K,14.72K,
7083,742,334,
14.04K,1801,1066,
20.11K,3006,1983,
24.72K,4909,3928,
26.75K,5927,5606,
28.77K,6463,6167,
27.3K,6310,6318,
29.77K,6859,6923,
30.09K,7283,7489,
30.72K,7580,8108,
31.12K,7723,8758,
31.05K,7843,9000,
706,70,33,
1388,166,118,
2108,299,188,
2947,560,408,
3014,629,600,
3056,688,596,
3181,725,699,
3089,764,740,
3217,794,780,
3232,835,804,
3230,841,920,
3157,804,1018,
228,21,13,
441,60,28,
680,79,67,
872,188,142,
907,229,177,
916,231,193,
867,244,228,
944,219,228,
941,243,283,
976,230,258,
984,251,266,
982,271,314,
74,10,1,
197,20,10,
277,34,20,
350,79,52,
435,76,78,
462,99,87,
421,98,73,
426,98,98,
457,99,117,
454,106,119,
513,117,120,
453,99,135,
52.13K,4594,2495,
50.99K,4382,2479,
48.99K,4319,2448,
46.35K,4028,2307,
38.87K,3347,1957,
31.45K,2714,1561,
28.84K,2455,1399,
25.89K,2253,1216,
23.49K,1939,1127,
17.99K,1601,899,
13.03K,1142,601,
4953,444,254,
0,0,0,
50.7K,4382,2435,
49.08K,4321,2408,
46.76K,4068,2244,
39.18K,3466,1997,
31.6K,2714,1574,
29.08K,2513,1406,
26.23K,2394,1269,
24.01K,2081,1215,
18.72K,1614,899,
13.55K,1240,632,
6299,549,293,
1316,125,66,
50.73K,4488,2580,
49.58K,4362,2357,
46.86K,4065,2315,
39.52K,3511,2004,
32.12K,2863,1491,
29.64K,2735,1434,
27.38K,2431,1336,
24.94K,2218,1218,
20.36K,1788,978,
15.58K,1309,779,
8306,663,393,
3465,317,162,
50.66K,4469,2417,
49.64K,4266,2443,
47.54K,4124,2307,
41.3K,3628,2084,
34.4K,3091,1696,
32.52K,2850,1600,
30.44K,2750,1446,
28.43K,2514,1380,
24.16K,2153,1157,
19.6K,1665,974,
13.18K,1152,676,
9008,795,431,
50.88K,4409,2508,
49.87K,4357,2494,
48.3K,4244,2343,
43.86K,3912,2173,
39.07K,3453,1962,
37.43K,3385,1813,
35.48K,3218,1770,
34.39K,3011,1656,
30.54K,2696,1466,
27.38K,2439,1332,
22.82K,1950,1109,
19.47K,1754,941,
51.27K,4496,2534,
50.73K,4400,2388,
49.2K,4363,2434,
45.95K,4114,2193,
41.92K,3590,2047,
40.83K,3603,1984,
39.73K,3381,1919,
38.26K,3384,1876,
36.21K,3161,1722,
33.52K,2990,1712,
29.58K,2632,1487,
27.26K,2500,1316,
51.26K,4413,2564,
50.7K,4378,2388,
50.19K,4411,2406,
48.11K,4180,2294,
46.12K,3932,2218,
44.99K,4073,2200,
44.11K,3845,2190,
43.21K,3814,2155,
41.66K,3710,1973,
40.54K,3518,1983,
37.8K,3369,1811,
36.71K,3197,1747,
13.95K,1247,703,
13.68K,1194,652,
13.33K,1177,696,
12.73K,1103,635,
10.42K,987,493,
8378,721,412,
7821,688,372,
7052,604,324,
6355,556,295,
4810,448,237,
3499,322,193,
1398,144,67,
0,0,0,
13.93K,1200,684,
13.42K,1215,648,
12.81K,1140,660,
11.24K,989,552,
9625,848,459,
9185,783,467,
8649,766,421,
8118,657,421,
7031,606,328,
6174,504,312,
4355,361,240,
3319,289,148,
13.8K,1223,661,
13.48K,1128,673,
12.91K,1139,639,
11.48K,1017,540,
9780,847,473,
9447,805,459,
8936,818,440,
8544,676,423,
7254,639,367,
6522,534,322,
4913,448,257,
3773,338,185,
13.89K,1193,682,
13.62K,1161,707,
13.06K,1065,626,
11.8K,1000,574,
10.26K,917,493,
9744,866,426,
9425,841,453,
8758,746,410,
7853,676,401,
7044,645,335,
5723,486,271,
4586,393,220,
14.08K,1207,722,
13.96K,1217,679,
13.85K,1224,707,
13.96K,1144,669,
13.85K,1233,664,
13.97K,1247,683,
14.19K,1236,726,
14.03K,1224,666,
13.82K,1278,666,
13.76K,1241,643,
13.75K,1259,660,
13.72K,1169,715,
13.99K,1263,701,
14.02K,1192,705,
13.93K,1214,738,
14.09K,1173,682,
14.07K,1255,700,
13.97K,1280,680,
13.93K,1236,670,
13.78K,1218,676,
13.89K,1211,697,
14K,1165,691,
13.78K,1250,662,
14.17K,1261,707,
14.14K,1210,649,
13.92K,1269,722,
13.85K,1227,671,
14.09K,1267,719,
14K,1299,717,
14.01K,1232,689,
13.93K,1244,661,
14.01K,1251,665,
13.85K,1196,715,
13.95K,1214,649,
13.91K,1267,666,
13.92K,1246,709,
72.53K,6427,3587,
71.55K,6161,3591,
68.99K,6109,3392,
66.33K,5696,3153,
54.48K,4781,2609,
43.74K,3887,2154,
40.09K,3514,1952,
36.61K,3190,1847,
32.65K,2887,1620,
25.42K,2249,1275,
18.23K,1525,926,
7375,626,336,
0,0,0,
71.62K,6390,3588,
69.49K,6006,3494,
65.3K,5779,3215,
55.1K,4902,2639,
44.31K,3881,2121,
40.92K,3645,2003,
37.37K,3255,1841,
34.25K,3000,1726,
26.73K,2343,1325,
19.73K,1795,946,
8943,792,446,
2086,169,87,
71.92K,6229,3432,
69.7K,6166,3376,
66.26K,5890,3231,
56.38K,4906,2715,
46.24K,4179,2285,
43.27K,3756,2213,
39.77K,3560,1886,
36.59K,3314,1805,
30.17K,2650,1481,
23.1K,2042,1110,
13.43K,1167,673,
6802,653,315,
72.24K,6458,3496,
70.48K,6234,3388,
66.95K,5891,3317,
59.7K,5195,3030,
51.83K,4541,2520,
48.76K,4313,2430,
46.48K,4082,2246,
43.99K,3770,2147,
38.61K,3479,1954,
33.29K,2925,1637,
25.21K,2184,1252,
19.81K,1759,1019,
72.01K,6491,3501,
71.35K,6186,3515,
68.85K,5925,3427,
63.56K,5560,3059,
57.38K,5002,2879,
55.56K,4879,2702,
53.61K,4913,2574,
51.11K,4547,2551,
47.88K,4106,2316,
44.06K,3846,2202,
37.45K,3242,1849,
33.77K,3072,1648,
72.85K,6408,3577,
71.7K,6225,3595,
70.53K,6272,3429,
67.16K,5990,3307,
63.11K,5624,3093,
62.91K,5487,3100,
61.26K,5397,2863,
60.96K,5268,2833,
57.96K,5102,2821,
55.94K,5025,2573,
52.55K,4523,2524,
49.88K,4538,2502,
72.3K,6203,3632,
72.29K,6229,3562,
71.45K,6372,3452,
69.87K,6142,3375,
67.84K,6046,3370,
67.15K,5831,3288,
66.6K,5922,3147,
66.01K,5846,3305,
64.74K,5736,3111,
63.68K,5513,3114,
62.24K,5442,3018,
60.4K,5398,2954,
124.2K,10.92K,6033,
121.7K,10.61K,5990,
117.8K,10.46K,5630,
111.5K,9836,5407,
92.49K,8201,4630,
74.14K,6481,3573,
68.4K,5916,3352,
62.43K,5403,3097,
55.76K,4948,2672,
43.73K,3841,2179,
31.36K,2744,1513,
12.37K,1060,614,
0,0,0,
123.1K,10.85K,6141,
120K,10.49K,5768,
115.8K,10.26K,5697,
102.4K,9071,5068,
89.2K,7967,4344,
84.66K,7444,4229,
80.09K,7163,3915,
76.15K,6603,3705,
67.33K,5975,3225,
58.24K,5021,2832,
45.31K,3985,2337,
36.14K,3233,1881,
122.5K,10.69K,6089,
121K,10.63K,6020,
117.2K,10.15K,5706,
106.7K,9294,5084,
96.86K,8582,4755,
93.5K,8174,4594,
89.09K,7941,4367,
86.35K,7665,4122,
80.21K,7084,3750,
72.2K,6327,3499,
61.96K,5397,3101,
55.61K,4713,2721,
123.3K,10.85K,6026,
122.7K,10.77K,5970,
122.2K,10.73K,5898,
117.9K,10.52K,5751,
113.4K,9970,5545,
112.9K,10.04K,5512,
111.5K,9766,5515,
110.2K,9737,5457,
108K,9561,5243,
105K,9471,5197,
102K,8979,4978,
99.87K,8766,4855,
124.3K,11.01K,6071,
123.3K,10.85K,5991,
123.3K,10.83K,5882,
122.1K,10.69K,5934,
121.6K,10.79K,5968,
120.8K,10.48K,6022,
121.5K,10.62K,5996,
120.6K,10.59K,5993,
120.3K,10.45K,5887,
119.6K,10.39K,5798,
118.5K,10.32K,5665,
117.8K,10.42K,5759,
123.7K,11.09K,6191,
123.7K,10.79K,6097,
123.7K,10.93K,6082,
124.3K,11K,6031,
124K,10.73K,5949,
123.3K,10.71K,6208,
123.5K,10.74K,6074,
123.6K,10.84K,6054,
122.8K,10.93K,6005,
123K,10.82K,6038,
123.5K,10.8K,5972,
123.7K,10.73K,6022,
123.7K,10.96K,6208,
124.7K,10.83K,6101,
124.2K,10.97K,6024,
124.2K,10.74K,5977,
124.4K,10.84K,6065,
124.2K,10.8K,5988,
124K,10.83K,6232,
124.3K,11.04K,5891,
123.6K,10.69K,6015,
123.7K,11.09K,6088,
123.6K,10.84K,6228,
123.7K,10.63K,5975,
149.5K,13.08K,7274,
146K,12.9K,7216,
142K,12.53K,6902,
134.1K,11.54K,6626,
111.7K,9963,5402,
88.96K,7773,4342,
81.62K,7273,3960,
74.51K,6515,3678,
67.04K,5990,3315,
51.93K,4634,2578,
37.34K,3316,1802,
14.85K,1248,712,
0,0,0,
146.4K,12.9K,7310,
141.9K,12.56K,6939,
134.8K,11.7K,6493,
113.4K,10.14K,5566,
92.19K,8006,4481,
85.46K,7539,4249,
78.27K,6804,3876,
71.28K,6241,3389,
57.05K,4876,2768,
43.08K,3753,2164,
22.2K,2021,1062,
7769,628,394,
145.5K,12.88K,7139,
142.3K,12.37K,7044,
136.2K,11.92K,6685,
116.7K,10.27K,5733,
97.94K,8540,4771,
91.07K,7972,4457,
84.89K,7525,4148,
78.71K,6770,3876,
65.86K,5644,3273,
52.26K,4669,2625,
33.26K,2862,1610,
20.59K,1789,993,
147K,13K,7177,
143.5K,12.43K,7043,
138.4K,12.14K,6955,
123.4K,10.84K,5973,
108.3K,9462,5204,
103.3K,9041,5073,
98.01K,8638,4758,
93.32K,8049,4507,
82.71K,7324,4021,
72.49K,6276,3562,
57.77K,5127,2909,
47.5K,4205,2329,
149.1K,13.01K,7034,
147.7K,12.87K,7277,
145.7K,13.15K,7160,
140.7K,12.46K,6912,
136K,11.64K,6608,
134.9K,11.8K,6484,
132.6K,11.65K,6553,
130.6K,11.47K,6391,
127.9K,11.33K,6259,
124.5K,10.86K,6148,
119K,10.51K,5635,
116.1K,10.33K,5612,
148.4K,13.08K,7181,
148.2K,13.06K,7264,
146K,12.98K,7103,
143.1K,12.72K,7006,
139.8K,12.31K,6848,
139K,12.12K,6749,
137.7K,11.98K,6642,
136.4K,12.07K,6586,
134.6K,11.92K,6746,
132.1K,11.73K,6294,
129K,11.34K,6273,
126.9K,10.95K,6268,
148.6K,13.01K,7357,
149.1K,12.97K,7391,
148.4K,12.8K,7267,
149.2K,12.97K,7196,
149.2K,13.2K,7232,
148.5K,13.06K,7278,
148.7K,13.15K,7516,
148.7K,12.91K,7339,
148.7K,12.99K,7322,
149K,13.06K,7320,
148.3K,13.18K,7333,
148.9K,13.04K,7341,
710.5K,62.43K,34.54K,
697.4K,61.32K,34.08K,
674.3K,59.44K,32.8K,
639.2K,55.81K,31.33K,
532.8K,46.78K,26.04K,
426.9K,37.31K,20.71K,
391.7K,34.3K,18.94K,
355K,31.25K,17.23K,
321.6K,27.86K,15.67K,
248.8K,21.65K,12.34K,
177.7K,15.53K,8780,
71.05K,6198,3478,
0,0,0,
701.5K,61.43K,34.06K,
685.7K,60.76K,33.63K,
660.9K,58.07K,32.62K,
584.7K,51.35K,28.61K,
510.1K,44.99K,24.79K,
485.9K,42.69K,23.57K,
460.9K,40.3K,22.45K,
435.1K,38K,21.35K,
385.5K,34.03K,18.85K,
334.8K,29.38K,16.35K,
258.7K,22.66K,12.75K,
209.6K,18.28K,10.31K,
702.5K,61.69K,34.31K,
689.3K,60.18K,33.64K,
665.5K,58.16K,32.44K,
598.3K,52.61K,29.55K,
528.1K,46.36K,26.03K,
505.5K,44.38K,24.71K,
483.1K,42.16K,23.78K,
460.1K,40.84K,22.85K,
414.5K,36.69K,20.17K,
368.9K,32.43K,18.05K,
300.1K,26.6K,14.6K,
255.2K,22.42K,12.38K,
705K,61.83K,34.33K,
695.7K,60.86K,34.26K,
679.6K,59.47K,33.22K,
633.4K,55.24K,30.99K,
587.2K,51.86K,28.7K,
572.5K,50.39K,28.24K,
555.9K,48.91K,27.19K,
539.9K,47.83K,26.93K,
510.5K,44.69K,24.9K,
479.2K,42.64K,23.29K,
431.5K,38.1K,21.17K,
402.9K,34.95K,19.71K,
710.5K,62.29K,34.75K,
709.1K,61.91K,34.62K,
707.3K,61.77K,34.55K,
701.7K,61.63K,34.57K,
694K,61.06K,33.99K,
692.4K,60.67K,33.36K,
690.5K,60.61K,33.88K,
688.5K,59.98K,33.46K,
684.4K,60K,33.3K,
680.1K,59.57K,33.43K,
673.7K,59.46K,32.83K,
669K,58.63K,32.98K,
710.1K,61.59K,34.88K,
711.1K,62.77K,34.16K,
710.4K,62.53K,34.57K,
708.9K,61.87K,34.45K,
704.7K,62.06K,34.56K,
703K,61.69K,34.36K,
702.3K,61.45K,34.31K,
703.7K,61.5K,34.34K,
702.3K,61.33K,34.12K,
700.5K,61.55K,34.31K,
698.1K,61.15K,34.13K,
696.7K,61.18K,33.73K,
711.6K,62.16K,34.88K,
711.2K,62.72K,34.88K,
711.7K,62.28K,34.95K,
710.7K,62.31K,34.61K,
707.8K,62.12K,34.71K,
708.8K,62.16K,34.85K,
709.1K,61.95K,34.44K,
708.8K,62.4K,35.01K,
708K,62.05K,34.49K,
707.5K,62.15K,34.68K,
708K,61.83K,34.81K,
705.2K,61.51K,34.31K,
0,0,0,
0,0,0,
0,0,0,
0,0,0,
0,0,0,
0,0,0,
0,0,0,
0,0,0,
0,0,0,
0,0,0,
0,0,0,
0,0,0,
0,0,0,
0,0,0,
0,0,0,
0,0,0,
0,0,0,
0,0,0,
0,0,0,
0,0,0,
0,0,0,
0,0,0,
0,0,0,
0,0,0,
0,0,0,
0,0,0,
0,0,0,
0,0,0,
0,0,0,
0,0,0,
0,0,0,
0,0,0,
0,0,0,
0,0,0,
0,0,0,
0,0,0,
0,0,0,
0,0,0,
0,0,0,
0,0,0,
0,0,0,
0,0,0,
0,0,0,
0,0,0,
0,0,0,
0,0,0,
0,0,0,
0,0,0,
0,0,0,
0,0,0,
0,0,0,
0,0,0,
0,0,0,
0,0,0,
0,0,0,
0,0,0,
0,0,0,
0,0,0,
0,0,0,
0,0,0,
0,0,0,
0,0,0,
0,0,0,
0,0,0,
0,0,0,
0,0,0,
0,0,0,
0,0,0,
0,0,0,
0,0,0,
0,0,0,
0,0,0,
0,0,0,
0,0,0,
0,0,0,
0,0,0,
0,0,0,
0,0,0,
0,0,0,
0,0,0,
0,0,0,
0,0,0,
0,0,0,
0,0,0,
0,0,0,
0,0,0,
0,0,0,
0,0,0,
0,0,0,
0,0,0,
0,0,0,
0,0,0,
0,0,0,
0,0,0,
0,0,0,
0,0,0,
0,0,0,
0,0,0,
0,0,0,
0,0,0,
0,0,0,
0,0,0,
0,0,0,
0,0,0,
0,0,0,
0,0,0,
0,0,0,
0,0,0,
0,0,0,
0,0,0,
0,0,0,
0,0,0,
0,0,0,
0,0,0,
0,0,0,
0,0,0,
0,0,0,
0,0,0,
0,0,0,
0,0,0,
0,0,0,
0,0,0,
0,0,0,
0,0,0,
0,0,0,
0,0,0,
0,0,0,
0,0,0,
0,0,0,
0,0,0,
0,0,0,
0,0,0,
0,0,0,
0,0,0,
0,0,0,
0,0,0,
0,0,0,
0,0,0,
0,0,0,
0,0,0,
0,0,0,
0,0,0,
0,0,0,
0,0,0,
0,0,0,
0,0,0,
0,0,0,
0,0,0,
0,0,0,
0,0,0,
0,0,0,
0,0,0,
0,0,0,
0,0,0,
0,0,0,
0,0,0,
0,0,0,
0,0,0,
0,0,0,
0,0,0,
0,0,0,
0,0,0,
0,0,0,
0,0,0,
0,0,0,
0,0,0,
0,0,0,
0,0,0,
0,0,0,
0,0,0,
0,0,0,
0,0,0,
0,0,0,
0,0,0,
0,0,0,
0,0,0,
0,0,0,
0,0,0,
0,0,0,
0,0,0,
0,0,0,
0,0,0,
0,0,0,
0,0,0,
0,0,0,
0,0,0,
0,0,0,
0,0,0,
0,0,0,
0,0,0,
0,0,0,
0,0,0,
0,0,0,
0,0,0,
0,0,0,
0,0,0,
0,0,0,
0,0,0,
0,0,0,
0,0,0,
0,0,0,
0,0,0,
0,0,0,
0,0,0,
0,0,0,
0,0,0,
0,0,0,
0,0,0,
0,0,0,
0,0,0,
0,0,0,
0,0,0,
0,0,0,
0,0,0,
0,0,0,
0,0,0,
0,0,0,
0,0,0,
0,0,0,
0,0,0,
0,0,0,
0,0,0,
0,0,0,
0,0,0,
0,0,0,
0,0,0,
0,0,0,
0,0,0,
0,0,0,
0,0,0,
0,0,0,
0,0,0,
0,0,0,
0,0,0,
0,0,0,
0,0,0,
0,0,0,
0,0,0,
0,0,0,
0,0,0,
0,0,0,
0,0,0,
0,0,0,
0,0,0,
0,0,0,
0,0,0,
0,0,0,
0,0,0,
0,0,0,
0,0,0,
0,0,0,
0,0,0,
0,0,0,
0,0,0,
0,0,0,
0,0,0,
0,0,0,
0,0,0,
0,0,0,
0,0,0,
0,0,0,
0,0,0,
0,0,0,
0,0,0,
0,0,0,
0,0,0,
0,0,0,
0,0,0,
0,0,0,
0,0,0,
0,0,0,
0,0,0,
0,0,0,
0,0,0,
0,0,0,
0,0,0,
0,0,0,
0,0,0,
0,0,0,
0,0,0,
0,0,0,
0,0,0,
0,0,0,
0,0,0,
0,0,0,
0,0,0,
0,0,0,
0,0,0,
0,0,0,
0,0,0,
0,0,0,
0,0,0,
0,0,0,
0,0,0,
0,0,0,
0,0,0,
0,0,0,
0,0,0,
0,0,0,
0,0,0,
0,0,0,
0,0,0,
0,0,0,
0,0,0,
0,0,0,
0,0,0,
0,0,0,
0,0,0,
0,0,0,
0,0,0,
0,0,0,
0,0,0,
0,0,0,
0,0,0,
0,0,0,
0,0,0,
0,0,0,
0,0,0,
0,0,0,
0,0,0,
0,0,0,
0,0,0,
0,0,0,
0,0,0,
0,0,0,
0,0,0,
0,0,0,
0,0,0,
0,0,0,
0,0,0,
0,0,0,
0,0,0,
0,0,0,
0,0,0,
0,0,0,
0,0,0,
0,0,0,
0,0,0,
0,0,0,
0,0,0,
0,0,0,
0,0,0,
0,0,0,
0,0,0,
0,0,0,
0,0,0,
0,0,0,
0,0,0,
0,0,0,
0,0,0,
0,0,0,
0,0,0,
0,0,0,
0,0,0,
0,0,0,
0,0,0,
0,0,0,
0,0,0,
0,0,0,
0,0,0,
0,0,0,
0,0,0,
0,0,0,
0,0,0,
0,0,0,
0,0,0,
0,0,0,
0,0,0,
0,0,0,
0,0,0,
0,0,0,
0,0,0,
0,0,0,
0,0,0,
0,0,0,
0,0,0,
0,0,0,
0,0,0,
0,0,0,
0,0,0,
0,0,0,
0,0,0,
0,0,0,
0,0,0,
0,0,0,
0,0,0,
0,0,0,
0,0,0,
0,0,0,
0,0,0,
0,0,0,
0,0,0,
0,0,0,
0,0,0,
0,0,0,
0,0,0,
0,0,0,
0,0,0,
0,0,0,
0,0,0,
0,0,0,
0,0,0,
0,0,0,
0,0,0,
0,0,0,
0,0,0,
0,0,0,
0,0,0,
0,0,0,
0,0,0,
0,0,0,
0,0,0,
0,0,0,
0,0,0,
0,0,0,
0,0,0,
0,0,0,
0,0,0,
0,0,0,
0,0,0,
0,0,0,
0,0,0,
0,0,0,
0,0,0,
0,0,0,
0,0,0,
0,0,0,
0,0,0,
0,0,0,
0,0,0,
0,0,0,
0,0,0,
0,0,0,
0,0,0,
0,0,0,
0,0,0,
0,0,0,
0,0,0,
0,0,0,
0,0,0,
0,0,0,
0,0,0,
0,0,0,
0,0,0,
0,0,0,
0,0,0,
0,0,0,
0,0,0,
0,0,0,
0,0,0,
0,0,0,
0,0,0,
0,0,0,
0,0,0,
0,0,0,
0,0,0,
0,0,0,
0,0,0,
0,0,0,
0,0,0,
0,0,0,
0,0,0,
0,0,0,
0,0,0,
0,0,0,
0,0,0,
0,0,0,
0,0,0,
0,0,0,
0,0,0,
0,0,0,
0,0,0,
0,0,0,
0,0,0,
0,0,0,
0,0,0,
0,0,0,
0,0,0,
0,0,0,
0,0,0,
0,0,0,
0,0,0,
0,0,0,
0,0,0,
0,0,0,
0,0,0,
0,0,0,
0,0,0,
0,0,0,
0,0,0,
0,0,0,
0,0,0,
0,0,0,
0,0,0,
0,0,0,
0,0,0,
0,0,0,
0,0,0,
0,0,0,
0,0,0,
0,0,0,
0,0,0,
0,0,0,
0,0,0,
0,0,0,
0,0,0,
0,0,0,
0,0,0,
0,0,0,
0,0,0,
0,0,0,
0,0,0,
3,0,0,
15,0,0,
470.4,3,0,
2048,15,0,
2872,30.5,3,
3813,33.3,3,
5020,37.1,0,
7618,74.2,0,
10.92K,120.8,17,
16.62K,244.6,5,
21.72K,285.8,14.8,
0,0,0,
3,0,0,
21,0,0,
487.8,0,0,
1953,21.7,0,
2782,16,6,
3650,47.9,0,
4784,49.3,3,
7462,65.5,6,
10.45K,113.6,0,
16.31K,196.7,12,
20.8K,310.6,26.6,
0,0,0,
6,0,0,
31,0,0,
403.7,5,0,
1984,15.4,0,
2706,30,0,
3511,20.8,0,
4553,37.8,3,
7096,57.4,6,
10.46K,127.4,9,
16.05K,198.5,15.3,
20.06K,251.2,21,
0,0,0,
3,0,0,
26,0,0,
401,9,0,
1699,14,0,
2135,15,0,
2865,28.2,4,
3842,34.1,3,
5637,58.8,3,
8283,75.7,11,
12.32K,195,11.4,
15.92K,254,26.8,
0,0,0,
0,0,0,
4.8,0,0,
151.8,0,0,
828.9,3.5,0,
1165,4,0,
1529,8.9,0,
1986,6.9,0,
3281,24.5,2,
4726,49,2.8,
7358,69.5,2.8,
9444,73,0,
0,0,0,
0,0,0,
2,0,0,
117.3,0,0,
686.5,0,0,
855.6,4,0,
1093,6,0,
1519,6,0,
2331,15.6,2,
3440,29.5,0,
5091,52.7,4,
6643,99.1,2,
0,0,0,
0,0,0,
0,0,0,
83.5,0,0,
318.1,2,0,
398,2,0,
622.8,4,0,
705.3,2.8,0,
1160,4,0,
1602,22.4,2,
2136,45.8,4,
2956,49.7,4,
0,0,0,
0,0,0,
0,0,0,
15.9,0,0,
2012,0,0,
10.39K,5,0,
15.28K,22.7,0,
20.97K,185.4,8.2,
28.19K,154.4,0,
45.35K,226.4,18.1,
66.53K,494.2,0,
107.2K,997.2,35.7,
138.7K,1479,73.7,
0,0,0,
0,0,0,
22,0,0,
1790,0,0,
8037,6.7,0,
11.95K,41,0,
15.82K,113.2,0,
21.04K,136.9,0,
33.96K,287.1,0,
48.55K,494,0,
77.19K,833.7,33,
99.78K,1047,13.6,
0,0,0,
0,0,0,
30.2,0,0,
1767,9.1,0,
7975,34,0,
11.46K,11,0,
15.65K,163.5,13.6,
20.9K,179.9,0,
32.99K,191,0,
46.06K,432.7,0,
75.58K,748.8,40.9,
95.69K,1166,36.4,
0,0,0,
0,0,0,
13.6,0,0,
1352,0,0,
5963,5.8,0,
8349,21.4,0,
11.17K,50.8,0,
14.93K,93.1,0,
23.39K,199.4,0,
33.3K,453,24.6,
52.66K,603.6,0,
67.46K,871.8,43.7,
0,0,0,
0,0,0,
0,0,0,
89.1,0,0,
667,0,0,
1033,0,0,
1292,14.4,0,
1814,0,0,
3167,13.1,0,
4289,29.6,0,
7204,45.7,0,
9207,91,0,
0,0,0,
0,0,0,
0,0,0,
29.3,0,0,
180.8,5.7,0,
305.3,0,0,
542.4,0,0,
712.8,0,0,
1174,0,0,
1703,5,0,
2794,32.6,0,
3503,39.3,0,
0,0,0,
0,0,0,
0,0,0,
25.4,0,0,
96.1,0,0,
134.2,0,0,
348.5,0,0,
410.9,0,0,
471,0,0,
759.9,0,0,
1201,5,0,
1466,23.1,0,
0,0,0,
0,0,0,
0,0,0,
0,0,0,
0,0,0,
0,0,0,
0,0,0,
0,0,0,
0,0,0,
0,0,0,
0,0,0,
0,0,0,
0,0,0,
0,0,0,
0,0,0,
0,0,0,
0,0,0,
0,0,0,
0,0,0,
0,0,0,
0,0,0,
0,0,0,
0,0,0,
0,0,0,
0,0,0,
0,0,0,
0,0,0,
0,0,0,
0,0,0,
0,0,0,
0,0,0,
0,0,0,
0,0,0,
0,0,0,
0,0,0,
0,0,0,
0,0,0,
0,0,0,
0,0,0,
0,0,0,
0,0,0,
0,0,0,
0,0,0,
0,0,0,
0,0,0,
0,0,0,
0,0,0,
0,0,0,
0,0,0,
0,0,0,
0,0,0,
0,0,0,
0,0,0,
0,0,0,
0,0,0,
0,0,0,
0,0,0,
0,0,0,
0,0,0,
0,0,0,
0,0,0,
0,0,0,
0,0,0,
0,0,0,
0,0,0,
0,0,0,
0,0,0,
0,0,0,
0,0,0,
0,0,0,
0,0,0,
0,0,0,
0,0,0,
0,0,0,
0,0,0,
0,0,0,
0,0,0,
0,0,0,
0,0,0,
0,0,0,
0,0,0,
0,0,0,
0,0,0,
0,0,0,
0,0,0,
0,0,0,
0,0,0,
0,0,0,
0,0,0,
0,0,0,
0,0,0,
0,0,0,
0,0,0,
0,0,0,
0,0,0,
0,0,0,
0,0,0,
0,0,0,
0,0,0,
0,0,0,
0,0,0,
0,0,0,
0,0,0,
0,0,0,
0,0,0,
0,0,0,
0,0,0,
0,0,0,
0,0,0,
0,0,0,
0,0,0,
0,0,0,
0,0,0,
0,0,0,
0,0,0,
0,0,0,
0,0,0,
0,0,0,
0,0,0,
0,0,0,
0,0,0,
0,0,0,
0,0,0,
0,0,0,
0,0,0,
0,0,0,
0,0,0,
0,0,0,
0,0,0,
0,0,0,
0,0,0,
0,0,0,
0,0,0,
0,0,0,
0,0,0,
0,0,0,
0,0,0,
0,0,0,
0,0,0,
0,0,0,
0,0,0,
0,0,0,
0,0,0,
0,0,0,
0,0,0,
0,0,0,
0,0,0,
0,0,0,
0,0,0,
0,0,0,
0,0,0,
0,0,0,
0,0,0,
0,0,0,
0,0,0,
0,0,0,
0,0,0,
0,0,0,
0,0,0,
0,0,0,
0,0,0,
0,0,0,
0,0,0,
0,0,0,
0,0,0,
0,0,0,
0,0,0,
0,0,0,
0,0,0,
0,0,0,
0,0,0,
0,0,0,
0,0,0,
0,0,0,
0,0,0,
0,0,0,
0,0,0,
0,0,0,
0,0,0,
0,0,0,
0,0,0,
0,0,0,
0,0,0,
0,0,0,
0,0,0,
0,0,0,
0,0,0,
0,0,0,
0,0,0,
0,0,0,
0,0,0,
0,0,0,
0,0,0,
0,0,0,
0,0,0,
0,0,0,
0,0,0,
0,0,0,
0,0,0,
0,0,0,
0,0,0,
0,0,0,
0,0,0,
0,0,0,
0,0,0,
0,0,0,
0,0,0,
0,0,0,
0,0,0,
0,0,0,
0,0,0,
0,0,0,
0,0,0,
0,0,0,
0,0,0,
0,0,0,
0,0,0,
0,0,0,
0,0,0,
0,0,0,
0,0,0,
0,0,0,
0,0,0,
0,0,0,
[truncated: 451,828 more chars]
